# Supplementary material for: Dibromidooxido[(Z)-N′-(propan-2-yl­idene)benzohydrazidato](triphenyl­phosphane)rhenium(V)
Source: Acta Crystallogr Sect E Struct Rep Online. 2011 Sep 14;67(Pt 10):m1337. doi: 10.1107/S1600536811035811 (PMC3201375; doi:10.1107/S1600536811035811)
Supplement: Supplementary file 1 [file e-67-m1337-sup1.cif]

##############################################################################
#                                                                            #
# This CIF contains the data in a paper accepted for publication in          #
# Acta Crystallographica Section E. It conforms to the requirements of       #
# Notes for Authors for Acta Crystallographica Section E, and has been       #
# peer reviewed under the auspices of the IUCr Commission on Journals.       #
#                                                                            #
# Full details of the Crystallographic Information File format               #
# are given in the paper "The Crystallographic Information File (CIF):       #
# a New Standard Archive File for Crystallography" by S. R. Hall, F. H.      #
# Allen and I. D. Brown [Acta Cryst. (1991), A47, 655-685].                  #
#                                                                            #
# The current version of the core CIF dictionary is obtainable from          #
# ftp://ftp.iucr.org/pub/cif_core.dic.                                       #
#                                                                            #
# Software is freely available for graphical display of the structure(s)     #
# in this CIF. For information consult the CIF software page                 #
# http://www.iucr.org/resources/cif/software.                                #
#                                                                            #
# This file may be used for bona fide research purposes within the           #
# scientific community so long as proper attribution is given to the journal # 
# article from which it was obtained.                                        #
#                                                                            #
##############################################################################
data_I
_audit_creation_method     SHELXL-97
_chemical_name_systematic
;
Dibromidooxido[(<i>Z</i>)-<i>N</i>'-(propan-2-
ylidene)benzohydrazidato](triphenylphosphane)rhenium(V)
;
_chemical_name_common
;
;
_chemical_formula_moiety     'C28 H26 Br2 N2 O2 P Re'
_chemical_formula_sum     'C28 H26 Br2 N2 O2 P Re'
_chemical_formula_iupac     '[Re Br2 (C10 H11 N2 O) O (C18 H15 P)]'
_chemical_formula_weight     799.50
_chemical_melting_point     ?
_symmetry_cell_setting     monoclinic
_symmetry_space_group_name_H-M     'P 21/c  '
_symmetry_space_group_name_Hall     '-P 2ybc '
loop_
    _symmetry_equiv_pos_as_xyz
    'x, y, z'
    '-x, y+1/2, -z+1/2'
    '-x, -y, -z'
    'x, -y-1/2, z-1/2'
_cell_length_a     19.1130(5)
_cell_length_b     18.3910(4)
_cell_length_c     15.8140(4)
_cell_angle_alpha     90.00
_cell_angle_beta     97.4100(10)
_cell_angle_gamma     90.00
_cell_volume     5512.3(2)
_cell_formula_units_Z     8
_cell_measurement_reflns_used     9749
_cell_measurement_theta_min     2.90
_cell_measurement_theta_max     28.29
_cell_measurement_temperature     200(2)
_exptl_crystal_description     'platelet'
_exptl_crystal_colour     'green'
_exptl_crystal_size_max     0.393
_exptl_crystal_size_mid     0.349
_exptl_crystal_size_min     0.164
_exptl_crystal_density_diffrn     1.927
_exptl_crystal_density_meas     ?
_exptl_crystal_density_method     'not measured'
_exptl_crystal_F_000     3072
_exptl_absorpt_coefficient_mu     7.395
_exptl_absorpt_correction_type     multi-scan
_exptl_absorpt_process_details
;
(SADABS; Bruker, 2008)
;
_exptl_absorpt_correction_T_min     0.5892
_exptl_absorpt_correction_T_max     1.0000
_exptl_special_details     ?
_diffrn_ambient_temperature     200(2)
_diffrn_radiation_type     MoK\a
_diffrn_radiation_wavelength     0.71069
_diffrn_radiation_source     'fine-focus sealed tube'
_diffrn_radiation_monochromator     graphite
_diffrn_measurement_device_type     'Bruker APEXII CCD'
_diffrn_measurement_device     ?
_diffrn_measurement_method     '\f and \w scans'
_diffrn_reflns_number     50272
_diffrn_reflns_av_R_equivalents     0.0314
_diffrn_reflns_av_sigmaI/netI     0.0322
_diffrn_reflns_theta_min     1.54
_diffrn_reflns_theta_max     28.32
_diffrn_reflns_theta_full     28.32
_diffrn_measured_fraction_theta_max     0.996
_diffrn_measured_fraction_theta_full     0.996
_diffrn_reflns_limit_h_min     -25
_diffrn_reflns_limit_h_max     25
_diffrn_reflns_limit_k_min     -24
_diffrn_reflns_limit_k_max     20
_diffrn_reflns_limit_l_min     -21
_diffrn_reflns_limit_l_max     20
_refine_special_details
;
;
_reflns_number_total     13695
_reflns_number_gt     11062
_reflns_threshold_expression     >2sigma(I)
_refine_ls_structure_factor_coef     Fsqd
_refine_ls_matrix_type     full
_refine_ls_R_factor_all     0.0437
_refine_ls_R_factor_gt     0.0283
_refine_ls_wR_factor_gt     0.0590
_refine_ls_wR_factor_ref     0.0655
_refine_ls_goodness_of_fit_ref     1.108
_refine_ls_restrained_S_all     1.108
_refine_ls_number_reflns     13695
_refine_ls_number_parameters     649
_refine_ls_number_restraints     0
_refine_ls_hydrogen_treatment     constr
_refine_ls_weighting_scheme     calc
_refine_ls_weighting_details
        'calc w=1/[\s^2^(Fo^2^)+(0.0171P)^2^+13.1603P] where P=(Fo^2^+2Fc^2^)/3'
_atom_sites_solution_hydrogens     geom
_atom_sites_solution_primary     direct
_atom_sites_solution_secondary     difmap
_refine_ls_shift/su_max     0.003
_refine_ls_shift/su_mean     0.000
_refine_diff_density_max     1.109
_refine_diff_density_min     -1.329
_refine_ls_extinction_method     none
_refine_ls_extinction_coef     ?
_refine_ls_abs_structure_Flack     ?
loop_
    _atom_type_symbol
    _atom_type_description
    _atom_type_scat_dispersion_real
    _atom_type_scat_dispersion_imag
    _atom_type_scat_source
    'C' 'C' 0.0033 0.0016
                         'International Tables Vol C Tables 4.2.6.8 and 6.1.1.4'
    'H' 'H' 0.0000 0.0000
                         'International Tables Vol C Tables 4.2.6.8 and 6.1.1.4'
    'Br' 'Br' -0.2901 2.4595
                         'International Tables Vol C Tables 4.2.6.8 and 6.1.1.4'
    'N' 'N' 0.0061 0.0033
                         'International Tables Vol C Tables 4.2.6.8 and 6.1.1.4'
    'O' 'O' 0.0106 0.0060
                         'International Tables Vol C Tables 4.2.6.8 and 6.1.1.4'
    'P' 'P' 0.1023 0.0942
                         'International Tables Vol C Tables 4.2.6.8 and 6.1.1.4'
    'Re' 'Re' -1.0185 7.2310
                         'International Tables Vol C Tables 4.2.6.8 and 6.1.1.4'
_computing_data_collection     'APEX2 (Bruker, 2010)'
_computing_cell_refinement     'SAINT (Bruker, 2010)'
_computing_data_reduction     'SAINT (Bruker, 2010)'
_computing_structure_solution     'SIR97 (Altomare <i>et al.</i>, 1999)'
_computing_structure_refinement     'SHELXL97 (Sheldrick, 2008)'
_computing_molecular_graphics
            'ORTEPIII (Farrugia, 1997) and Mercury (Macrae <i>et al.</i>, 2008)'
_computing_publication_material
                            'SHELXL97 (Sheldrick, 2008) and PLATON (Spek, 2009)'
loop_
    _atom_site_type_symbol
    _atom_site_label
    _atom_site_fract_x
    _atom_site_fract_y
    _atom_site_fract_z
    _atom_site_U_iso_or_equiv
    _atom_site_adp_type
    _atom_site_calc_flag
    _atom_site_refinement_flags
    _atom_site_occupancy
    _atom_site_symmetry_multiplicity
    _atom_site_disorder_assembly
    _atom_site_disorder_group
    Re Re1 0.735701(7) 0.329200(8) 0.354383(9) 0.01810(4) Uani d . 1 1 . .
    Br Br1 0.79252(2) 0.26176(2) 0.24550(3) 0.02955(9) Uani d . 1 1 . .
    Br Br2 0.85659(2) 0.37295(2) 0.41703(3) 0.03182(9) Uani d . 1 1 . .
    P P1 0.61621(5) 0.29731(5) 0.28519(6) 0.01951(19) Uani d . 1 1 . .
    O O1 0.72398(14) 0.41638(13) 0.27545(15) 0.0217(5) Uani d . 1 1 . .
    O O2 0.71940(14) 0.26514(14) 0.42482(16) 0.0255(6) Uani d . 1 1 . .
    N N1 0.69989(17) 0.41714(16) 0.42803(19) 0.0214(6) Uani d . 1 1 . .
    N N2 0.68319(17) 0.48183(17) 0.3824(2) 0.0241(7) Uani d . 1 1 . .
    C C1 0.69745(19) 0.47580(19) 0.3050(2) 0.0201(7) Uani d . 1 1 . .
    C C2 0.6947(2) 0.4213(2) 0.5092(2) 0.0289(9) Uani d . 1 1 . .
    C C3 0.6707(3) 0.4897(3) 0.5471(3) 0.0453(12) Uani d . 1 1 . .
    H H311 0.7091 0.5254 0.5522 0.068 Uiso calc R 1 1 . .
    H H321 0.6575 0.4794 0.6037 0.068 Uiso calc R 1 1 . .
    H H331 0.6299 0.5093 0.5103 0.068 Uiso calc R 1 1 . .
    C C4 0.7118(3) 0.3590(3) 0.5684(3) 0.0494(14) Uani d . 1 1 . .
    H H411 0.6718 0.3252 0.5635 0.074 Uiso calc R 1 1 . .
    H H421 0.7212 0.3770 0.6271 0.074 Uiso calc R 1 1 . .
    H H431 0.7537 0.3338 0.5534 0.074 Uiso calc R 1 1 . .
    C C11 0.68113(19) 0.5372(2) 0.2456(2) 0.0218(8) Uani d . 1 1 . .
    C C12 0.6662(2) 0.6056(2) 0.2763(3) 0.0278(9) Uani d . 1 1 . .
    H H12 0.6682 0.6135 0.3359 0.033 Uiso calc R 1 1 . .
    C C13 0.6484(2) 0.6622(2) 0.2198(3) 0.0335(10) Uani d . 1 1 . .
    H H13 0.6379 0.7089 0.2407 0.040 Uiso calc R 1 1 . .
    C C14 0.6458(2) 0.6509(2) 0.1333(3) 0.0356(10) Uani d . 1 1 . .
    H H14 0.6338 0.6899 0.0948 0.043 Uiso calc R 1 1 . .
    C C15 0.6607(2) 0.5832(2) 0.1023(3) 0.0362(10) Uani d . 1 1 . .
    H H15 0.6587 0.5757 0.0426 0.043 Uiso calc R 1 1 . .
    C C16 0.6784(2) 0.5264(2) 0.1581(3) 0.0289(9) Uani d . 1 1 . .
    H H16 0.6888 0.4799 0.1368 0.035 Uiso calc R 1 1 . .
    C C21 0.5865(2) 0.3391(2) 0.1828(2) 0.0237(8) Uani d . 1 1 . .
    C C22 0.5194(2) 0.3683(3) 0.1637(3) 0.0364(10) Uani d . 1 1 . .
    H H22 0.4877 0.3677 0.2053 0.044 Uiso calc R 1 1 . .
    C C23 0.4984(3) 0.3984(3) 0.0841(3) 0.0475(13) Uani d . 1 1 . .
    H H23 0.4525 0.4187 0.0714 0.057 Uiso calc R 1 1 . .
    C C24 0.5439(3) 0.3990(3) 0.0233(3) 0.0439(12) Uani d . 1 1 . .
    H H24 0.5296 0.4203 -0.0309 0.053 Uiso calc R 1 1 . .
    C C25 0.6101(3) 0.3688(3) 0.0409(3) 0.0394(11) Uani d . 1 1 . .
    H H25 0.6411 0.3686 -0.0015 0.047 Uiso calc R 1 1 . .
    C C26 0.6317(2) 0.3389(2) 0.1204(3) 0.0295(9) Uani d . 1 1 . .
    H H26 0.6775 0.3182 0.1324 0.035 Uiso calc R 1 1 . .
    C C31 0.5533(2) 0.3228(2) 0.3572(2) 0.0235(8) Uani d . 1 1 . .
    C C32 0.5277(2) 0.2710(2) 0.4097(3) 0.0333(10) Uani d . 1 1 . .
    H H32 0.5390 0.2211 0.4036 0.040 Uiso calc R 1 1 . .
    C C33 0.4857(3) 0.2918(3) 0.4709(3) 0.0430(12) Uani d . 1 1 . .
    H H33 0.4689 0.2564 0.5071 0.052 Uiso calc R 1 1 . .
    C C34 0.4686(3) 0.3640(3) 0.4792(3) 0.0429(12) Uani d . 1 1 . .
    H H34 0.4394 0.3782 0.5205 0.051 Uiso calc R 1 1 . .
    C C35 0.4938(2) 0.4158(3) 0.4274(3) 0.0376(10) Uani d . 1 1 . .
    H H35 0.4819 0.4655 0.4334 0.045 Uiso calc R 1 1 . .
    C C36 0.5362(2) 0.3956(2) 0.3673(3) 0.0288(9) Uani d . 1 1 . .
    H H36 0.5538 0.4316 0.3324 0.035 Uiso calc R 1 1 . .
    C C41 0.6015(2) 0.2002(2) 0.2683(2) 0.0224(8) Uani d . 1 1 . .
    C C42 0.5376(2) 0.1775(2) 0.2246(3) 0.0363(10) Uani d . 1 1 . .
    H H42 0.5043 0.2126 0.2007 0.044 Uiso calc R 1 1 . .
    C C43 0.5220(2) 0.1044(2) 0.2156(3) 0.0425(12) Uani d . 1 1 . .
    H H43 0.4781 0.0895 0.1854 0.051 Uiso calc R 1 1 . .
    C C44 0.5698(2) 0.0531(2) 0.2502(3) 0.0371(10) Uani d . 1 1 . .
    H H44 0.5587 0.0028 0.2445 0.045 Uiso calc R 1 1 . .
    C C45 0.6337(2) 0.0747(2) 0.2931(3) 0.0348(10) Uani d . 1 1 . .
    H H45 0.6668 0.0392 0.3164 0.042 Uiso calc R 1 1 . .
    C C46 0.6499(2) 0.1481(2) 0.3026(3) 0.0281(9) Uani d . 1 1 . .
    H H46 0.6940 0.1628 0.3323 0.034 Uiso calc R 1 1 . .
    Re Re2 0.234120(8) 0.330538(8) 0.174643(9) 0.01962(4) Uani d . 1 1 . .
    Br Br3 0.34651(2) 0.37327(2) 0.26052(3) 0.03643(10) Uani d . 1 1 . .
    Br Br4 0.30700(2) 0.27118(2) 0.07404(3) 0.03180(9) Uani d . 1 1 . .
    P P2 0.12037(5) 0.30358(5) 0.08588(6) 0.01950(19) Uani d . 1 1 . .
    O O3 0.22884(14) 0.42150(13) 0.10244(16) 0.0233(6) Uani d . 1 1 . .
    O O4 0.21229(15) 0.26075(15) 0.23405(16) 0.0263(6) Uani d . 1 1 . .
    N N3 0.18502(17) 0.41223(17) 0.24467(19) 0.0233(7) Uani d . 1 1 . .
    N N4 0.17059(18) 0.47831(17) 0.20169(19) 0.0246(7) Uani d . 1 1 . .
    C C5 0.19517(19) 0.4780(2) 0.1291(2) 0.0208(7) Uani d . 1 1 . .
    C C6 0.1668(2) 0.4106(2) 0.3211(3) 0.0335(10) Uani d . 1 1 . .
    C C7 0.1285(3) 0.4726(3) 0.3551(3) 0.0473(13) Uani d . 1 1 . .
    H H711 0.0797 0.4582 0.3592 0.071 Uiso calc R 1 1 . .
    H H721 0.1288 0.5143 0.3166 0.071 Uiso calc R 1 1 . .
    H H731 0.1520 0.4860 0.4117 0.071 Uiso calc R 1 1 . .
    C C8 0.1822(3) 0.3458(3) 0.3778(3) 0.0515(14) Uani d . 1 1 . .
    H H811 0.2286 0.3260 0.3701 0.077 Uiso calc R 1 1 . .
    H H821 0.1459 0.3087 0.3629 0.077 Uiso calc R 1 1 . .
    H H831 0.1822 0.3604 0.4374 0.077 Uiso calc R 1 1 . .
    C C51 0.1850(2) 0.5422(2) 0.0732(2) 0.0227(8) Uani d . 1 1 . .
    C C52 0.1554(2) 0.6056(2) 0.1016(3) 0.0281(9) Uani d . 1 1 . .
    H H52 0.1420 0.6076 0.1573 0.034 Uiso calc R 1 1 . .
    C C53 0.1455(2) 0.6653(2) 0.0489(3) 0.0318(9) Uani d . 1 1 . .
    H H53 0.1259 0.7086 0.0687 0.038 Uiso calc R 1 1 . .
    C C54 0.1640(2) 0.6627(2) -0.0328(3) 0.0337(10) Uani d . 1 1 . .
    H H54 0.1565 0.7039 -0.0692 0.040 Uiso calc R 1 1 . .
    C C55 0.1935(2) 0.6000(2) -0.0616(3) 0.0357(10) Uani d . 1 1 . .
    H H55 0.2064 0.5981 -0.1176 0.043 Uiso calc R 1 1 . .
    C C56 0.2042(2) 0.5402(2) -0.0087(3) 0.0284(9) Uani d . 1 1 . .
    H H56 0.2248 0.4974 -0.0283 0.034 Uiso calc R 1 1 . .
    C C61 0.1077(2) 0.3279(2) -0.0267(2) 0.0229(8) Uani d . 1 1 . .
    C C62 0.1628(2) 0.3508(2) -0.0694(2) 0.0258(8) Uani d . 1 1 . .
    H H62 0.2091 0.3548 -0.0397 0.031 Uiso calc R 1 1 . .
    C C63 0.1504(2) 0.3678(2) -0.1550(2) 0.0308(9) Uani d . 1 1 . .
    H H63 0.1883 0.3834 -0.1840 0.037 Uiso calc R 1 1 . .
    C C64 0.0835(2) 0.3623(2) -0.1987(2) 0.0334(10) Uani d . 1 1 . .
    H H64 0.0751 0.3746 -0.2574 0.040 Uiso calc R 1 1 . .
    C C65 0.0284(2) 0.3389(3) -0.1569(3) 0.0367(10) Uani d . 1 1 . .
    H H65 -0.0177 0.3345 -0.1871 0.044 Uiso calc R 1 1 . .
    C C66 0.0404(2) 0.3218(2) -0.0714(3) 0.0330(9) Uani d . 1 1 . .
    H H66 0.0024 0.3058 -0.0428 0.040 Uiso calc R 1 1 . .
    C C71 0.0498(2) 0.3505(2) 0.1299(2) 0.0241(8) Uani d . 1 1 . .
    C C72 0.0273(2) 0.3236(2) 0.2048(3) 0.0346(10) Uani d . 1 1 . .
    H H72 0.0458 0.2789 0.2281 0.042 Uiso calc R 1 1 . .
    C C73 -0.0212(3) 0.3611(3) 0.2450(3) 0.0460(12) Uani d . 1 1 . .
    H H73 -0.0368 0.3421 0.2952 0.055 Uiso calc R 1 1 . .
    C C74 -0.0471(3) 0.4268(3) 0.2117(3) 0.0491(13) Uani d . 1 1 . .
    H H74 -0.0806 0.4530 0.2392 0.059 Uiso calc R 1 1 . .
    C C75 -0.0246(3) 0.4544(3) 0.1392(3) 0.0445(12) Uani d . 1 1 . .
    H H75 -0.0424 0.4998 0.1172 0.053 Uiso calc R 1 1 . .
    C C76 0.0236(2) 0.4168(2) 0.0980(3) 0.0323(9) Uani d . 1 1 . .
    H H76 0.0389 0.4363 0.0478 0.039 Uiso calc R 1 1 . .
    C C81 0.0972(2) 0.2071(2) 0.0871(2) 0.0224(8) Uani d . 1 1 . .
    C C82 0.1500(2) 0.1548(2) 0.0970(2) 0.0261(8) Uani d . 1 1 . .
    H H82 0.1981 0.1693 0.1058 0.031 Uiso calc R 1 1 . .
    C C83 0.1329(2) 0.0814(2) 0.0944(3) 0.0309(9) Uani d . 1 1 . .
    H H83 0.1694 0.0460 0.1010 0.037 Uiso calc R 1 1 . .
    C C84 0.0632(2) 0.0598(2) 0.0822(3) 0.0329(10) Uani d . 1 1 . .
    H H84 0.0516 0.0096 0.0806 0.039 Uiso calc R 1 1 . .
    C C85 0.0101(2) 0.1115(2) 0.0723(3) 0.0354(10) Uani d . 1 1 . .
    H H85 -0.0379 0.0967 0.0637 0.043 Uiso calc R 1 1 . .
    C C86 0.0270(2) 0.1849(2) 0.0749(3) 0.0311(9) Uani d . 1 1 . .
    H H86 -0.0096 0.2202 0.0684 0.037 Uiso calc R 1 1 . .
loop_
    _atom_site_aniso_label
    _atom_site_aniso_U_11
    _atom_site_aniso_U_22
    _atom_site_aniso_U_33
    _atom_site_aniso_U_12
    _atom_site_aniso_U_13
    _atom_site_aniso_U_23
    Re1 0.01965(7) 0.01528(7) 0.01927(7) 0.00080(6) 0.00211(5) 0.00075(5)
    Br1 0.0336(2) 0.0283(2) 0.02781(19) 0.00461(17) 0.00804(16) -0.00207(16)
    Br2 0.0251(2) 0.0300(2) 0.0393(2) -0.00504(17) 0.00004(17) -0.00410(18)
    P1 0.0186(5) 0.0168(4) 0.0226(4) 0.0018(4) 0.0007(4) 0.0004(4)
    O1 0.0285(14) 0.0158(12) 0.0210(12) 0.0032(11) 0.0046(11) 0.0015(10)
    O2 0.0267(14) 0.0231(14) 0.0263(14) 0.0032(11) 0.0024(11) 0.0039(11)
    N1 0.0257(17) 0.0173(15) 0.0213(15) 0.0032(13) 0.0032(13) -0.0004(12)
    N2 0.0287(17) 0.0183(16) 0.0248(16) 0.0028(14) 0.0014(13) 0.0013(13)
    C1 0.0172(17) 0.0178(18) 0.0246(18) -0.0031(14) -0.0002(14) -0.0013(14)
    C2 0.033(2) 0.029(2) 0.0251(19) 0.0011(18) 0.0053(17) -0.0027(16)
    C3 0.062(3) 0.045(3) 0.030(2) 0.016(3) 0.011(2) -0.010(2)
    C4 0.083(4) 0.041(3) 0.026(2) 0.014(3) 0.012(2) 0.008(2)
    C11 0.0202(18) 0.0181(18) 0.0271(19) 0.0004(15) 0.0032(15) 0.0023(15)
    C12 0.031(2) 0.0198(19) 0.033(2) -0.0027(17) 0.0050(17) 0.0001(16)
    C13 0.033(2) 0.019(2) 0.049(3) 0.0045(17) 0.009(2) 0.0052(18)
    C14 0.032(2) 0.032(2) 0.043(2) 0.0039(19) 0.0039(19) 0.018(2)
    C15 0.041(3) 0.035(2) 0.032(2) 0.002(2) 0.0011(19) 0.0102(19)
    C16 0.035(2) 0.024(2) 0.028(2) 0.0020(17) 0.0047(17) 0.0019(16)
    C21 0.029(2) 0.0169(18) 0.0239(18) 0.0008(15) -0.0010(15) 0.0008(14)
    C22 0.034(2) 0.040(3) 0.034(2) 0.009(2) -0.0013(19) 0.000(2)
    C23 0.050(3) 0.048(3) 0.039(3) 0.019(3) -0.013(2) 0.003(2)
    C24 0.066(4) 0.033(2) 0.028(2) 0.000(2) -0.011(2) 0.0034(19)
    C25 0.055(3) 0.040(3) 0.022(2) -0.013(2) 0.001(2) -0.0006(18)
    C26 0.031(2) 0.030(2) 0.027(2) -0.0029(18) 0.0010(16) -0.0032(17)
    C31 0.0187(18) 0.025(2) 0.0259(19) 0.0029(16) 0.0003(15) -0.0008(15)
    C32 0.037(2) 0.030(2) 0.034(2) 0.0067(19) 0.0094(19) 0.0039(18)
    C33 0.044(3) 0.052(3) 0.035(2) 0.006(2) 0.015(2) 0.006(2)
    C34 0.038(3) 0.062(3) 0.030(2) 0.015(2) 0.010(2) -0.007(2)
    C35 0.032(2) 0.037(3) 0.044(3) 0.010(2) 0.003(2) -0.011(2)
    C36 0.024(2) 0.025(2) 0.037(2) 0.0036(17) 0.0036(17) -0.0046(17)
    C41 0.0214(19) 0.0181(18) 0.0279(19) 0.0010(15) 0.0042(15) -0.0020(15)
    C42 0.032(2) 0.025(2) 0.048(3) 0.0042(19) -0.009(2) -0.0017(19)
    C43 0.031(2) 0.030(2) 0.063(3) -0.004(2) -0.008(2) -0.009(2)
    C44 0.039(3) 0.020(2) 0.052(3) -0.0037(19) 0.002(2) -0.0067(19)
    C45 0.032(2) 0.021(2) 0.050(3) 0.0038(18) -0.003(2) -0.0011(19)
    C46 0.026(2) 0.0202(19) 0.037(2) -0.0003(16) 0.0000(17) -0.0027(17)
    Re2 0.02176(8) 0.01789(7) 0.01966(7) -0.00075(6) 0.00433(5) 0.00207(5)
    Br3 0.0303(2) 0.0309(2) 0.0458(2) -0.00655(18) -0.00375(18) -0.00186(19)
    Br4 0.0334(2) 0.0324(2) 0.0322(2) 0.00594(18) 0.01408(17) 0.00429(17)
    P2 0.0210(5) 0.0188(4) 0.0194(4) 0.0006(4) 0.0053(4) 0.0011(4)
    O3 0.0292(14) 0.0176(13) 0.0243(13) 0.0014(11) 0.0077(11) 0.0033(10)
    O4 0.0303(15) 0.0265(14) 0.0219(13) -0.0014(12) 0.0025(11) 0.0034(11)
    N3 0.0295(17) 0.0184(16) 0.0220(15) -0.0019(13) 0.0039(13) -0.0001(12)
    N4 0.0323(18) 0.0196(16) 0.0221(15) 0.0000(14) 0.0041(13) 0.0003(13)
    C5 0.0195(18) 0.0201(18) 0.0218(17) -0.0039(15) -0.0011(14) -0.0022(14)
    C6 0.047(3) 0.033(2) 0.0221(19) -0.002(2) 0.0112(18) -0.0043(17)
    C7 0.067(4) 0.047(3) 0.033(2) 0.004(3) 0.025(2) -0.007(2)
    C8 0.092(4) 0.044(3) 0.022(2) 0.006(3) 0.020(2) 0.006(2)
    C51 0.0203(18) 0.0203(19) 0.0267(19) -0.0035(15) 0.0005(15) 0.0024(15)
    C52 0.027(2) 0.023(2) 0.034(2) -0.0011(17) 0.0030(17) -0.0008(17)
    C53 0.026(2) 0.020(2) 0.047(3) 0.0011(17) -0.0019(18) -0.0033(18)
    C54 0.032(2) 0.023(2) 0.043(2) -0.0047(18) -0.0029(19) 0.0092(18)
    C55 0.043(3) 0.033(2) 0.032(2) -0.002(2) 0.009(2) 0.0068(18)
    C56 0.034(2) 0.022(2) 0.031(2) -0.0009(17) 0.0071(17) 0.0054(16)
    C61 0.030(2) 0.0203(18) 0.0189(17) 0.0047(16) 0.0056(15) 0.0025(14)
    C62 0.031(2) 0.0233(19) 0.0238(19) -0.0021(17) 0.0065(16) -0.0019(15)
    C63 0.042(2) 0.029(2) 0.0227(19) -0.0019(19) 0.0104(18) -0.0005(16)
    C64 0.051(3) 0.033(2) 0.0165(18) 0.008(2) 0.0038(18) -0.0013(16)
    C65 0.032(2) 0.050(3) 0.026(2) 0.006(2) -0.0031(17) -0.0018(19)
    C66 0.027(2) 0.044(3) 0.027(2) 0.0034(19) 0.0041(17) 0.0043(18)
    C71 0.0231(19) 0.0240(19) 0.0263(19) -0.0009(16) 0.0074(15) -0.0044(15)
    C72 0.035(2) 0.036(2) 0.035(2) 0.000(2) 0.0121(19) 0.0014(19)
    C73 0.037(3) 0.065(4) 0.039(3) -0.002(2) 0.017(2) -0.009(2)
    C74 0.035(3) 0.062(4) 0.052(3) 0.008(2) 0.014(2) -0.025(3)
    C75 0.039(3) 0.034(3) 0.060(3) 0.014(2) 0.004(2) -0.014(2)
    C76 0.033(2) 0.027(2) 0.037(2) 0.0004(18) 0.0050(18) -0.0038(18)
    C81 0.029(2) 0.0206(19) 0.0178(17) -0.0019(16) 0.0034(15) -0.0007(14)
    C82 0.030(2) 0.024(2) 0.0255(19) 0.0008(16) 0.0079(16) -0.0010(15)
    C83 0.041(2) 0.024(2) 0.029(2) 0.0032(18) 0.0068(18) -0.0031(16)
    C84 0.049(3) 0.022(2) 0.026(2) -0.0059(19) -0.0021(19) -0.0004(16)
    C85 0.032(2) 0.034(2) 0.037(2) -0.0116(19) -0.0091(18) 0.0049(19)
    C86 0.031(2) 0.026(2) 0.034(2) -0.0006(18) -0.0034(18) 0.0038(17)
_geom_special_details
;
;
loop_
    _geom_bond_atom_site_label_1
    _geom_bond_atom_site_label_2
    _geom_bond_site_symmetry_2
    _geom_bond_distance
    _geom_bond_publ_flag
    Re1 O2 . 1.678(3) ?
    Re1 O1 . 2.027(2) ?
    Re1 N1 . 2.155(3) ?
    Re1 P1 . 2.4724(10) ?
    Re1 Br1 . 2.4829(4) ?
    Re1 Br2 . 2.5252(4) ?
    P1 C21 . 1.816(4) ?
    P1 C31 . 1.821(4) ?
    P1 C41 . 1.821(4) ?
    O1 C1 . 1.315(4) ?
    N1 C2 . 1.303(5) ?
    N1 N2 . 1.406(4) ?
    N2 C1 . 1.294(5) ?
    C1 C11 . 1.476(5) ?
    C2 C4 . 1.489(6) ?
    C2 C3 . 1.491(6) ?
    C3 H311 . 0.9800 ?
    C3 H321 . 0.9800 ?
    C3 H331 . 0.9800 ?
    C4 H411 . 0.9800 ?
    C4 H421 . 0.9800 ?
    C4 H431 . 0.9800 ?
    C11 C12 . 1.391(5) ?
    C11 C16 . 1.393(5) ?
    C12 C13 . 1.385(6) ?
    C12 H12 . 0.9500 ?
    C13 C14 . 1.378(6) ?
    C13 H13 . 0.9500 ?
    C14 C15 . 1.381(6) ?
    C14 H14 . 0.9500 ?
    C15 C16 . 1.382(6) ?
    C15 H15 . 0.9500 ?
    C16 H16 . 0.9500 ?
    C21 C22 . 1.387(6) ?
    C21 C26 . 1.393(6) ?
    C22 C23 . 1.386(6) ?
    C22 H22 . 0.9500 ?
    C23 C24 . 1.378(7) ?
    C23 H23 . 0.9500 ?
    C24 C25 . 1.377(7) ?
    C24 H24 . 0.9500 ?
    C25 C26 . 1.386(6) ?
    C25 H25 . 0.9500 ?
    C26 H26 . 0.9500 ?
    C31 C36 . 1.393(5) ?
    C31 C32 . 1.395(6) ?
    C32 C33 . 1.388(6) ?
    C32 H32 . 0.9500 ?
    C33 C34 . 1.376(7) ?
    C33 H33 . 0.9500 ?
    C34 C35 . 1.383(7) ?
    C34 H34 . 0.9500 ?
    C35 C36 . 1.378(6) ?
    C35 H35 . 0.9500 ?
    C36 H36 . 0.9500 ?
    C41 C42 . 1.388(6) ?
    C41 C46 . 1.392(5) ?
    C42 C43 . 1.381(6) ?
    C42 H42 . 0.9500 ?
    C43 C44 . 1.377(6) ?
    C43 H43 . 0.9500 ?
    C44 C45 . 1.376(6) ?
    C44 H44 . 0.9500 ?
    C45 C46 . 1.389(6) ?
    C45 H45 . 0.9500 ?
    C46 H46 . 0.9500 ?
    Re2 O4 . 1.675(3) ?
    Re2 O3 . 2.021(2) ?
    Re2 N3 . 2.152(3) ?
    Re2 P2 . 2.4810(10) ?
    Re2 Br4 . 2.4970(4) ?
    Re2 Br3 . 2.5147(5) ?
    P2 C71 . 1.814(4) ?
    P2 C61 . 1.821(4) ?
    P2 C81 . 1.830(4) ?
    O3 C5 . 1.320(4) ?
    N3 C6 . 1.301(5) ?
    N3 N4 . 1.402(4) ?
    N4 C5 . 1.295(5) ?
    C5 C51 . 1.473(5) ?
    C6 C7 . 1.491(6) ?
    C6 C8 . 1.496(6) ?
    C7 H711 . 0.9800 ?
    C7 H721 . 0.9800 ?
    C7 H731 . 0.9800 ?
    C8 H811 . 0.9800 ?
    C8 H821 . 0.9800 ?
    C8 H831 . 0.9800 ?
    C51 C56 . 1.392(5) ?
    C51 C52 . 1.395(5) ?
    C52 C53 . 1.377(6) ?
    C52 H52 . 0.9500 ?
    C53 C54 . 1.384(6) ?
    C53 H53 . 0.9500 ?
    C54 C55 . 1.387(6) ?
    C54 H54 . 0.9500 ?
    C55 C56 . 1.380(6) ?
    C55 H55 . 0.9500 ?
    C56 H56 . 0.9500 ?
    C61 C62 . 1.387(5) ?
    C61 C66 . 1.391(6) ?
    C62 C63 . 1.380(5) ?
    C62 H62 . 0.9500 ?
    C63 C64 . 1.377(6) ?
    C63 H63 . 0.9500 ?
    C64 C65 . 1.382(6) ?
    C64 H64 . 0.9500 ?
    C65 C66 . 1.378(6) ?
    C65 H65 . 0.9500 ?
    C66 H66 . 0.9500 ?
    C71 C76 . 1.388(6) ?
    C71 C72 . 1.401(5) ?
    C72 C73 . 1.376(6) ?
    C72 H72 . 0.9500 ?
    C73 C74 . 1.383(8) ?
    C73 H73 . 0.9500 ?
    C74 C75 . 1.373(7) ?
    C74 H74 . 0.9500 ?
    C75 C76 . 1.382(6) ?
    C75 H75 . 0.9500 ?
    C76 H76 . 0.9500 ?
    C81 C82 . 1.389(5) ?
    C81 C86 . 1.391(6) ?
    C82 C83 . 1.387(6) ?
    C82 H82 . 0.9500 ?
    C83 C84 . 1.381(6) ?
    C83 H83 . 0.9500 ?
    C84 C85 . 1.384(6) ?
    C84 H84 . 0.9500 ?
    C85 C86 . 1.388(6) ?
    C85 H85 . 0.9500 ?
    C86 H86 . 0.9500 ?
loop_
    _geom_angle_atom_site_label_1
    _geom_angle_atom_site_label_2
    _geom_angle_atom_site_label_3
    _geom_angle_site_symmetry_1
    _geom_angle_site_symmetry_3
    _geom_angle
    _geom_angle_publ_flag
    O2 Re1 O1 . . 161.65(12) ?
    O2 Re1 N1 . . 93.96(12) ?
    O1 Re1 N1 . . 73.84(10) ?
    O2 Re1 P1 . . 83.53(10) ?
    O1 Re1 P1 . . 83.83(8) ?
    N1 Re1 P1 . . 94.44(9) ?
    O2 Re1 Br1 . . 104.18(9) ?
    O1 Re1 Br1 . . 89.52(7) ?
    N1 Re1 Br1 . . 161.31(8) ?
    P1 Re1 Br1 . . 92.08(2) ?
    O2 Re1 Br2 . . 101.66(9) ?
    O1 Re1 Br2 . . 90.71(8) ?
    N1 Re1 Br2 . . 83.52(9) ?
    P1 Re1 Br2 . . 174.53(2) ?
    Br1 Re1 Br2 . . 88.359(15) ?
    C21 P1 C31 . . 107.05(18) ?
    C21 P1 C41 . . 105.04(17) ?
    C31 P1 C41 . . 104.00(17) ?
    C21 P1 Re1 . . 117.33(13) ?
    C31 P1 Re1 . . 107.98(13) ?
    C41 P1 Re1 . . 114.44(13) ?
    C1 O1 Re1 . . 117.1(2) ?
    C2 N1 N2 . . 114.5(3) ?
    C2 N1 Re1 . . 130.3(3) ?
    N2 N1 Re1 . . 115.1(2) ?
    C1 N2 N1 . . 110.6(3) ?
    N2 C1 O1 . . 123.0(3) ?
    N2 C1 C11 . . 118.9(3) ?
    O1 C1 C11 . . 118.0(3) ?
    N1 C2 C4 . . 122.4(4) ?
    N1 C2 C3 . . 120.8(4) ?
    C4 C2 C3 . . 116.8(4) ?
    C2 C3 H311 . . 109.5 ?
    C2 C3 H321 . . 109.5 ?
    H311 C3 H321 . . 109.5 ?
    C2 C3 H331 . . 109.5 ?
    H311 C3 H331 . . 109.5 ?
    H321 C3 H331 . . 109.5 ?
    C2 C4 H411 . . 109.5 ?
    C2 C4 H421 . . 109.5 ?
    H411 C4 H421 . . 109.5 ?
    C2 C4 H431 . . 109.5 ?
    H411 C4 H431 . . 109.5 ?
    H421 C4 H431 . . 109.5 ?
    C12 C11 C16 . . 119.5(4) ?
    C12 C11 C1 . . 120.4(3) ?
    C16 C11 C1 . . 120.0(3) ?
    C13 C12 C11 . . 119.9(4) ?
    C13 C12 H12 . . 120.0 ?
    C11 C12 H12 . . 120.0 ?
    C14 C13 C12 . . 120.1(4) ?
    C14 C13 H13 . . 120.0 ?
    C12 C13 H13 . . 120.0 ?
    C13 C14 C15 . . 120.4(4) ?
    C13 C14 H14 . . 119.8 ?
    C15 C14 H14 . . 119.8 ?
    C14 C15 C16 . . 120.0(4) ?
    C14 C15 H15 . . 120.0 ?
    C16 C15 H15 . . 120.0 ?
    C15 C16 C11 . . 120.1(4) ?
    C15 C16 H16 . . 120.0 ?
    C11 C16 H16 . . 120.0 ?
    C22 C21 C26 . . 119.1(4) ?
    C22 C21 P1 . . 122.2(3) ?
    C26 C21 P1 . . 118.6(3) ?
    C23 C22 C21 . . 120.3(4) ?
    C23 C22 H22 . . 119.8 ?
    C21 C22 H22 . . 119.8 ?
    C24 C23 C22 . . 120.1(5) ?
    C24 C23 H23 . . 120.0 ?
    C22 C23 H23 . . 120.0 ?
    C25 C24 C23 . . 120.1(4) ?
    C25 C24 H24 . . 119.9 ?
    C23 C24 H24 . . 119.9 ?
    C24 C25 C26 . . 120.2(4) ?
    C24 C25 H25 . . 119.9 ?
    C26 C25 H25 . . 119.9 ?
    C25 C26 C21 . . 120.1(4) ?
    C25 C26 H26 . . 119.9 ?
    C21 C26 H26 . . 119.9 ?
    C36 C31 C32 . . 119.0(4) ?
    C36 C31 P1 . . 120.2(3) ?
    C32 C31 P1 . . 120.5(3) ?
    C33 C32 C31 . . 120.3(4) ?
    C33 C32 H32 . . 119.8 ?
    C31 C32 H32 . . 119.8 ?
    C34 C33 C32 . . 119.9(4) ?
    C34 C33 H33 . . 120.1 ?
    C32 C33 H33 . . 120.1 ?
    C33 C34 C35 . . 120.2(4) ?
    C33 C34 H34 . . 119.9 ?
    C35 C34 H34 . . 119.9 ?
    C36 C35 C34 . . 120.2(4) ?
    C36 C35 H35 . . 119.9 ?
    C34 C35 H35 . . 119.9 ?
    C35 C36 C31 . . 120.4(4) ?
    C35 C36 H36 . . 119.8 ?
    C31 C36 H36 . . 119.8 ?
    C42 C41 C46 . . 119.0(4) ?
    C42 C41 P1 . . 118.5(3) ?
    C46 C41 P1 . . 122.4(3) ?
    C43 C42 C41 . . 120.6(4) ?
    C43 C42 H42 . . 119.7 ?
    C41 C42 H42 . . 119.7 ?
    C44 C43 C42 . . 120.2(4) ?
    C44 C43 H43 . . 119.9 ?
    C42 C43 H43 . . 119.9 ?
    C45 C44 C43 . . 119.9(4) ?
    C45 C44 H44 . . 120.0 ?
    C43 C44 H44 . . 120.0 ?
    C44 C45 C46 . . 120.3(4) ?
    C44 C45 H45 . . 119.8 ?
    C46 C45 H45 . . 119.8 ?
    C45 C46 C41 . . 119.9(4) ?
    C45 C46 H46 . . 120.0 ?
    C41 C46 H46 . . 120.0 ?
    O4 Re2 O3 . . 162.46(12) ?
    O4 Re2 N3 . . 95.14(12) ?
    O3 Re2 N3 . . 73.71(11) ?
    O4 Re2 P2 . . 84.30(10) ?
    O3 Re2 P2 . . 82.50(8) ?
    N3 Re2 P2 . . 91.27(9) ?
    O4 Re2 Br4 . . 102.84(9) ?
    O3 Re2 Br4 . . 89.61(7) ?
    N3 Re2 Br4 . . 161.64(8) ?
    P2 Re2 Br4 . . 94.15(2) ?
    O4 Re2 Br3 . . 101.18(9) ?
    O3 Re2 Br3 . . 91.34(8) ?
    N3 Re2 Br3 . . 84.42(9) ?
    P2 Re2 Br3 . . 173.29(3) ?
    Br4 Re2 Br3 . . 88.444(16) ?
    C71 P2 C61 . . 104.28(18) ?
    C71 P2 C81 . . 105.30(18) ?
    C61 P2 C81 . . 104.29(17) ?
    C71 P2 Re2 . . 109.17(13) ?
    C61 P2 Re2 . . 120.00(13) ?
    C81 P2 Re2 . . 112.58(13) ?
    C5 O3 Re2 . . 117.5(2) ?
    C6 N3 N4 . . 114.3(3) ?
    C6 N3 Re2 . . 130.4(3) ?
    N4 N3 Re2 . . 115.3(2) ?
    C5 N4 N3 . . 110.8(3) ?
    N4 C5 O3 . . 122.3(3) ?
    N4 C5 C51 . . 119.6(3) ?
    O3 C5 C51 . . 118.2(3) ?
    N3 C6 C7 . . 121.3(4) ?
    N3 C6 C8 . . 121.3(4) ?
    C7 C6 C8 . . 117.5(4) ?
    C6 C7 H711 . . 109.5 ?
    C6 C7 H721 . . 109.5 ?
    H711 C7 H721 . . 109.5 ?
    C6 C7 H731 . . 109.5 ?
    H711 C7 H731 . . 109.5 ?
    H721 C7 H731 . . 109.5 ?
    C6 C8 H811 . . 109.5 ?
    C6 C8 H821 . . 109.5 ?
    H811 C8 H821 . . 109.5 ?
    C6 C8 H831 . . 109.5 ?
    H811 C8 H831 . . 109.5 ?
    H821 C8 H831 . . 109.5 ?
    C56 C51 C52 . . 119.2(4) ?
    C56 C51 C5 . . 120.4(3) ?
    C52 C51 C5 . . 120.3(3) ?
    C53 C52 C51 . . 120.1(4) ?
    C53 C52 H52 . . 119.9 ?
    C51 C52 H52 . . 119.9 ?
    C52 C53 C54 . . 120.4(4) ?
    C52 C53 H53 . . 119.8 ?
    C54 C53 H53 . . 119.8 ?
    C53 C54 C55 . . 119.9(4) ?
    C53 C54 H54 . . 120.1 ?
    C55 C54 H54 . . 120.1 ?
    C56 C55 C54 . . 119.9(4) ?
    C56 C55 H55 . . 120.0 ?
    C54 C55 H55 . . 120.0 ?
    C55 C56 C51 . . 120.4(4) ?
    C55 C56 H56 . . 119.8 ?
    C51 C56 H56 . . 119.8 ?
    C62 C61 C66 . . 119.2(4) ?
    C62 C61 P2 . . 122.5(3) ?
    C66 C61 P2 . . 118.3(3) ?
    C63 C62 C61 . . 120.1(4) ?
    C63 C62 H62 . . 119.9 ?
    C61 C62 H62 . . 119.9 ?
    C64 C63 C62 . . 120.4(4) ?
    C64 C63 H63 . . 119.8 ?
    C62 C63 H63 . . 119.8 ?
    C63 C64 C65 . . 120.0(4) ?
    C63 C64 H64 . . 120.0 ?
    C65 C64 H64 . . 120.0 ?
    C66 C65 C64 . . 120.0(4) ?
    C66 C65 H65 . . 120.0 ?
    C64 C65 H65 . . 120.0 ?
    C65 C66 C61 . . 120.4(4) ?
    C65 C66 H66 . . 119.8 ?
    C61 C66 H66 . . 119.8 ?
    C76 C71 C72 . . 118.8(4) ?
    C76 C71 P2 . . 121.9(3) ?
    C72 C71 P2 . . 118.8(3) ?
    C73 C72 C71 . . 120.8(4) ?
    C73 C72 H72 . . 119.6 ?
    C71 C72 H72 . . 119.6 ?
    C72 C73 C74 . . 119.4(5) ?
    C72 C73 H73 . . 120.3 ?
    C74 C73 H73 . . 120.3 ?
    C75 C74 C73 . . 120.4(4) ?
    C75 C74 H74 . . 119.8 ?
    C73 C74 H74 . . 119.8 ?
    C74 C75 C76 . . 120.5(5) ?
    C74 C75 H75 . . 119.7 ?
    C76 C75 H75 . . 119.7 ?
    C75 C76 C71 . . 120.0(4) ?
    C75 C76 H76 . . 120.0 ?
    C71 C76 H76 . . 120.0 ?
    C82 C81 C86 . . 119.1(4) ?
    C82 C81 P2 . . 119.9(3) ?
    C86 C81 P2 . . 120.9(3) ?
    C83 C82 C81 . . 120.4(4) ?
    C83 C82 H82 . . 119.8 ?
    C81 C82 H82 . . 119.8 ?
    C84 C83 C82 . . 120.2(4) ?
    C84 C83 H83 . . 119.9 ?
    C82 C83 H83 . . 119.9 ?
    C83 C84 C85 . . 119.9(4) ?
    C83 C84 H84 . . 120.1 ?
    C85 C84 H84 . . 120.1 ?
    C84 C85 C86 . . 120.1(4) ?
    C84 C85 H85 . . 120.0 ?
    C86 C85 H85 . . 120.0 ?
    C85 C86 C81 . . 120.4(4) ?
    C85 C86 H86 . . 119.8 ?
    C81 C86 H86 . . 119.8 ?
loop_
    _geom_torsion_atom_site_label_1
    _geom_torsion_atom_site_label_2
    _geom_torsion_atom_site_label_3
    _geom_torsion_atom_site_label_4
    _geom_torsion_site_symmetry_1
    _geom_torsion_site_symmetry_2
    _geom_torsion_site_symmetry_3
    _geom_torsion_site_symmetry_4
    _geom_torsion
    _geom_torsion_publ_flag
    O2 Re1 P1 C21 . . . . -173.65(17) ?
    O1 Re1 P1 C21 . . . . 19.68(15) ?
    N1 Re1 P1 C21 . . . . 92.87(16) ?
    Br1 Re1 P1 C21 . . . . -69.61(14) ?
    O2 Re1 P1 C31 . . . . 65.38(16) ?
    O1 Re1 P1 C31 . . . . -101.29(15) ?
    N1 Re1 P1 C31 . . . . -28.11(15) ?
    Br1 Re1 P1 C31 . . . . 169.42(13) ?
    O2 Re1 P1 C41 . . . . -49.88(16) ?
    O1 Re1 P1 C41 . . . . 143.44(15) ?
    N1 Re1 P1 C41 . . . . -143.37(16) ?
    Br1 Re1 P1 C41 . . . . 54.15(13) ?
    O2 Re1 O1 C1 . . . . 45.1(5) ?
    N1 Re1 O1 C1 . . . . -4.7(2) ?
    P1 Re1 O1 C1 . . . . 91.7(2) ?
    Br1 Re1 O1 C1 . . . . -176.1(2) ?
    Br2 Re1 O1 C1 . . . . -87.8(2) ?
    O2 Re1 N1 C2 . . . . 22.8(4) ?
    O1 Re1 N1 C2 . . . . -171.2(4) ?
    P1 Re1 N1 C2 . . . . 106.6(4) ?
    Br1 Re1 N1 C2 . . . . -143.4(3) ?
    Br2 Re1 N1 C2 . . . . -78.5(4) ?
    O2 Re1 N1 N2 . . . . -161.3(3) ?
    O1 Re1 N1 N2 . . . . 4.7(2) ?
    P1 Re1 N1 N2 . . . . -77.5(2) ?
    Br1 Re1 N1 N2 . . . . 32.5(4) ?
    Br2 Re1 N1 N2 . . . . 97.3(2) ?
    C2 N1 N2 C1 . . . . 172.6(3) ?
    Re1 N1 N2 C1 . . . . -4.0(4) ?
    N1 N2 C1 O1 . . . . -0.1(5) ?
    N1 N2 C1 C11 . . . . 177.7(3) ?
    Re1 O1 C1 N2 . . . . 4.5(5) ?
    Re1 O1 C1 C11 . . . . -173.4(2) ?
    N2 N1 C2 C4 . . . . -178.6(4) ?
    Re1 N1 C2 C4 . . . . -2.6(6) ?
    N2 N1 C2 C3 . . . . 1.7(6) ?
    Re1 N1 C2 C3 . . . . 177.6(3) ?
    N2 C1 C11 C12 . . . . 14.6(5) ?
    O1 C1 C11 C12 . . . . -167.5(3) ?
    N2 C1 C11 C16 . . . . -163.4(4) ?
    O1 C1 C11 C16 . . . . 14.6(5) ?
    C16 C11 C12 C13 . . . . 0.4(6) ?
    C1 C11 C12 C13 . . . . -177.6(4) ?
    C11 C12 C13 C14 . . . . -0.4(6) ?
    C12 C13 C14 C15 . . . . 0.3(7) ?
    C13 C14 C15 C16 . . . . -0.2(7) ?
    C14 C15 C16 C11 . . . . 0.2(7) ?
    C12 C11 C16 C15 . . . . -0.3(6) ?
    C1 C11 C16 C15 . . . . 177.7(4) ?
    C31 P1 C21 C22 . . . . -13.9(4) ?
    C41 P1 C21 C22 . . . . 96.2(4) ?
    Re1 P1 C21 C22 . . . . -135.4(3) ?
    C31 P1 C21 C26 . . . . 168.8(3) ?
    C41 P1 C21 C26 . . . . -81.1(3) ?
    Re1 P1 C21 C26 . . . . 47.3(3) ?
    C26 C21 C22 C23 . . . . -1.5(7) ?
    P1 C21 C22 C23 . . . . -178.7(4) ?
    C21 C22 C23 C24 . . . . 0.4(8) ?
    C22 C23 C24 C25 . . . . 0.9(8) ?
    C23 C24 C25 C26 . . . . -1.2(7) ?
    C24 C25 C26 C21 . . . . 0.1(7) ?
    C22 C21 C26 C25 . . . . 1.2(6) ?
    P1 C21 C26 C25 . . . . 178.5(3) ?
    C21 P1 C31 C36 . . . . -52.4(4) ?
    C41 P1 C31 C36 . . . . -163.3(3) ?
    Re1 P1 C31 C36 . . . . 74.7(3) ?
    C21 P1 C31 C32 . . . . 134.6(3) ?
    C41 P1 C31 C32 . . . . 23.7(4) ?
    Re1 P1 C31 C32 . . . . -98.3(3) ?
    C36 C31 C32 C33 . . . . 0.0(6) ?
    P1 C31 C32 C33 . . . . 173.1(4) ?
    C31 C32 C33 C34 . . . . 0.8(7) ?
    C32 C33 C34 C35 . . . . -0.9(8) ?
    C33 C34 C35 C36 . . . . 0.0(7) ?
    C34 C35 C36 C31 . . . . 0.8(7) ?
    C32 C31 C36 C35 . . . . -0.8(6) ?
    P1 C31 C36 C35 . . . . -173.9(3) ?
    C21 P1 C41 C42 . . . . -45.5(4) ?
    C31 P1 C41 C42 . . . . 66.8(4) ?
    Re1 P1 C41 C42 . . . . -175.6(3) ?
    C21 P1 C41 C46 . . . . 138.9(3) ?
    C31 P1 C41 C46 . . . . -108.8(3) ?
    Re1 P1 C41 C46 . . . . 8.8(4) ?
    C46 C41 C42 C43 . . . . 0.4(7) ?
    P1 C41 C42 C43 . . . . -175.3(4) ?
    C41 C42 C43 C44 . . . . 0.2(8) ?
    C42 C43 C44 C45 . . . . -0.7(8) ?
    C43 C44 C45 C46 . . . . 0.8(7) ?
    C44 C45 C46 C41 . . . . -0.2(7) ?
    C42 C41 C46 C45 . . . . -0.4(6) ?
    P1 C41 C46 C45 . . . . 175.2(3) ?
    O4 Re2 P2 C71 . . . . 85.74(17) ?
    O3 Re2 P2 C71 . . . . -82.68(15) ?
    N3 Re2 P2 C71 . . . . -9.29(16) ?
    Br4 Re2 P2 C71 . . . . -171.74(14) ?
    O4 Re2 P2 C61 . . . . -154.11(17) ?
    O3 Re2 P2 C61 . . . . 37.47(16) ?
    N3 Re2 P2 C61 . . . . 110.86(16) ?
    Br4 Re2 P2 C61 . . . . -51.59(14) ?
    O4 Re2 P2 C81 . . . . -30.82(16) ?
    O3 Re2 P2 C81 . . . . 160.76(14) ?
    N3 Re2 P2 C81 . . . . -125.85(15) ?
    Br4 Re2 P2 C81 . . . . 71.70(13) ?
    O4 Re2 O3 C5 . . . . 46.6(5) ?
    N3 Re2 O3 C5 . . . . -5.5(3) ?
    P2 Re2 O3 C5 . . . . 88.1(2) ?
    Br4 Re2 O3 C5 . . . . -177.7(2) ?
    Br3 Re2 O3 C5 . . . . -89.3(2) ?
    O4 Re2 N3 C6 . . . . 19.8(4) ?
    O3 Re2 N3 C6 . . . . -174.0(4) ?
    P2 Re2 N3 C6 . . . . 104.2(4) ?
    Br4 Re2 N3 C6 . . . . -148.5(3) ?
    Br3 Re2 N3 C6 . . . . -80.9(4) ?
    O4 Re2 N3 N4 . . . . -160.7(3) ?
    O3 Re2 N3 N4 . . . . 5.5(2) ?
    P2 Re2 N3 N4 . . . . -76.3(2) ?
    Br4 Re2 N3 N4 . . . . 30.9(5) ?
    Br3 Re2 N3 N4 . . . . 98.5(2) ?
    C6 N3 N4 C5 . . . . 174.9(4) ?
    Re2 N3 N4 C5 . . . . -4.7(4) ?
    N3 N4 C5 O3 . . . . 0.0(5) ?
    N3 N4 C5 C51 . . . . 179.4(3) ?
    Re2 O3 C5 N4 . . . . 5.1(5) ?
    Re2 O3 C5 C51 . . . . -174.3(2) ?
    N4 N3 C6 C7 . . . . 4.8(6) ?
    Re2 N3 C6 C7 . . . . -175.8(3) ?
    N4 N3 C6 C8 . . . . -176.4(4) ?
    Re2 N3 C6 C8 . . . . 3.0(7) ?
    N4 C5 C51 C56 . . . . -173.1(4) ?
    O3 C5 C51 C56 . . . . 6.3(5) ?
    N4 C5 C51 C52 . . . . 6.3(6) ?
    O3 C5 C51 C52 . . . . -174.3(3) ?
    C56 C51 C52 C53 . . . . -0.1(6) ?
    C5 C51 C52 C53 . . . . -179.5(4) ?
    C51 C52 C53 C54 . . . . 0.8(6) ?
    C52 C53 C54 C55 . . . . -0.8(7) ?
    C53 C54 C55 C56 . . . . 0.2(7) ?
    C54 C55 C56 C51 . . . . 0.5(7) ?
    C52 C51 C56 C55 . . . . -0.5(6) ?
    C5 C51 C56 C55 . . . . 178.9(4) ?
    C71 P2 C61 C62 . . . . 133.1(3) ?
    C81 P2 C61 C62 . . . . -116.6(3) ?
    Re2 P2 C61 C62 . . . . 10.6(4) ?
    C71 P2 C61 C66 . . . . -48.2(4) ?
    C81 P2 C61 C66 . . . . 62.0(4) ?
    Re2 P2 C61 C66 . . . . -170.8(3) ?
    C66 C61 C62 C63 . . . . 0.6(6) ?
    P2 C61 C62 C63 . . . . 179.2(3) ?
    C61 C62 C63 C64 . . . . 0.0(6) ?
    C62 C63 C64 C65 . . . . -0.7(6) ?
    C63 C64 C65 C66 . . . . 0.7(7) ?
    C64 C65 C66 C61 . . . . 0.0(7) ?
    C62 C61 C66 C65 . . . . -0.6(6) ?
    P2 C61 C66 C65 . . . . -179.3(3) ?
    C61 P2 C71 C76 . . . . -31.9(4) ?
    C81 P2 C71 C76 . . . . -141.4(3) ?
    Re2 P2 C71 C76 . . . . 97.5(3) ?
    C61 P2 C71 C72 . . . . 156.3(3) ?
    C81 P2 C71 C72 . . . . 46.8(4) ?
    Re2 P2 C71 C72 . . . . -74.3(3) ?
    C76 C71 C72 C73 . . . . 1.7(7) ?
    P2 C71 C72 C73 . . . . 173.7(4) ?
    C71 C72 C73 C74 . . . . -1.1(7) ?
    C72 C73 C74 C75 . . . . 0.0(8) ?
    C73 C74 C75 C76 . . . . 0.6(8) ?
    C74 C75 C76 C71 . . . . 0.0(7) ?
    C72 C71 C76 C75 . . . . -1.1(6) ?
    P2 C71 C76 C75 . . . . -172.9(4) ?
    C71 P2 C81 C82 . . . . -149.4(3) ?
    C61 P2 C81 C82 . . . . 101.1(3) ?
    Re2 P2 C81 C82 . . . . -30.6(3) ?
    C71 P2 C81 C86 . . . . 33.0(4) ?
    C61 P2 C81 C86 . . . . -76.5(3) ?
    Re2 P2 C81 C86 . . . . 151.8(3) ?
    C86 C81 C82 C83 . . . . 0.4(6) ?
    P2 C81 C82 C83 . . . . -177.2(3) ?
    C81 C82 C83 C84 . . . . -0.3(6) ?
    C82 C83 C84 C85 . . . . 0.2(6) ?
    C83 C84 C85 C86 . . . . -0.2(6) ?
    C84 C85 C86 C81 . . . . 0.3(6) ?
    C82 C81 C86 C85 . . . . -0.4(6) ?
    P2 C81 C86 C85 . . . . 177.2(3) ?
loop_
    _geom_hbond_atom_site_label_D
    _geom_hbond_atom_site_label_H
    _geom_hbond_atom_site_label_A
    _geom_hbond_site_symmetry_A
    _geom_hbond_distance_DH
    _geom_hbond_distance_HA
    _geom_hbond_distance_DA
    _geom_hbond_angle_DHA
    C22 H22 Br3 . 0.95 2.94 3.819(5) 153.6
    C85 H85 Br2 4_465 0.95 2.92 3.587(4) 127.8
data_global
_journal_date_recd_electronic     2011-08-18
_journal_date_accepted     2011-09-02
_journal_name_full     'Acta Crystallographica, Section E'
_journal_year     2011
_journal_volume     67
_journal_issue     10
_journal_page_first     m1337
_journal_page_last     m1337
_journal_paper_category     QM
_journal_coeditor_code     FF2026
_publ_contact_author_name     'Dr Richard Betz'
_publ_contact_author_address
;
Department of Chemistry
Nelson Mandela Metropolitan University
Summerstrand Campus (South)
University Way
Summerstrand
PO Box 77000
Port Elizabeth
6031
South Africa
;
_publ_contact_author_email     'richard.betz@webmail.co.za'
_publ_contact_author_fax     '+27-41-504-4236'
_publ_contact_author_phone     '+27-41-504-4285'
_publ_section_title
;\
Dibromidooxido[(<i>Z</i>)-<i>N</i>'-(propan-2-\
ylidene)benzohydrazidato](triphenylphosphane)rhenium(V)
;
loop_
    _publ_author_name
    _publ_author_address
    'Yumata, Nonzaliseko'
;
Nelson Mandela Metropolitan University
Summerstrand Campus
Department of Chemistry
University Way
Summerstrand
PO Box 77000
Port Elizabeth
6031
South Africa
;
    'Gerber, Thomas'
;
Nelson Mandela Metropolitan University
Summerstrand Campus
Department of Chemistry
University Way
Summerstrand
PO Box 77000
Port Elizabeth
6031
South Africa
;
    'Betz, Richard'
;
Nelson Mandela Metropolitan University
Summerstrand Campus
Department of Chemistry
University Way
Summerstrand
PO Box 77000
Port Elizabeth
6031
South Africa
;
