# Supplementary material for: Dibromidooxido[(Z)-N′-(propan-2-yl­idene)benzohydrazidato](triphenyl­phosphane)rhenium(V)
Source: Acta Crystallogr Sect E Struct Rep Online. 2011 Sep 14;67(Pt 10):m1337. doi: 10.1107/S1600536811035811 (PMC3201375; doi:10.1107/S1600536811035811)
Supplement: Supplementary file 3 [file e-67-m1337-Isup3.hkl]

# 
# h,k,l, Fc-squared, Fo-squared, sigma(Fo-squared) and status flag 
# 
data_I
_shelx_title ' ba081 in P 21/c' 
_shelx_refln_list_code          4 
_shelx_F_calc_maximum      698.00 
_exptl_crystal_F_000      3072.00 
_reflns_d_resolution_high  0.7490 
 
loop_ 
 _symmetry_equiv_pos_as_xyz 
 'x, y, z' 
 '-x, y+1/2, -z+1/2' 
 '-x, -y, -z' 
 'x, -y-1/2, z-1/2' 
 
_cell_length_a    19.1130 
_cell_length_b    18.3910 
_cell_length_c    15.8140 
_cell_angle_alpha  90.000 
_cell_angle_beta   97.410 
_cell_angle_gamma  90.000 
 
_shelx_F_squared_multiplier     1.000 
 
loop_ 
 _refln_index_h 
 _refln_index_k 
 _refln_index_l 
 _refln_F_squared_calc 
 _refln_F_squared_meas 
 _refln_F_squared_sigma 
 _refln_observed_status 
   3   0   0      560.04      506.84     90.25 o 
   4   0   0   116704.09   107269.91   2335.89 o 
   5   0   0     2163.99     1925.68     93.43 o 
   6   0   0    23995.41    24577.55    678.88 o 
   7   0   0      919.69      847.41     77.41 o 
   8   0   0    57356.63    55102.18   1684.95 o 
   9   0   0     6051.73     5703.32    228.30 o 
  10   0   0    57192.86    54131.44   1454.55 o 
  11   0   0    18303.81    18805.70    570.42 o 
  12   0   0      217.42      470.94    150.01 o 
  13   0   0      628.97      679.15    157.52 o 
  14   0   0       53.06      264.96    175.18 o 
  15   0   0     1699.57     1613.49    198.84 o 
  16   0   0     2296.29     2665.71    245.68 o 
  17   0   0     4029.63     4406.29    323.83 o 
  18   0   0     2102.90     2370.27    245.33 o 
  19   0   0      247.23      800.99    227.08 o 
  20   0   0      110.04      625.30    213.87 o 
  21   0   0     1285.20     1817.39    249.10 o 
  22   0   0     1968.36     2147.91    266.20 o 
  23   0   0     2786.23     3143.97    298.26 o 
  24   0   0    18899.87    20577.13    735.62 o 
  25   0   0     2002.77     2792.05    308.85 o 
   1   1   0       55.87       -2.90      2.90 o 
   3   1   0     1770.94     1565.49     93.91 o 
   4   1   0    58187.58    53826.15   1511.88 o 
   5   1   0    12531.53    12033.14    243.55 o 
   6   1   0    46091.36    46136.79    821.29 o 
   7   1   0    17826.68    17055.11    279.09 o 
   8   1   0   140867.27   141294.50   2597.81 o 
   9   1   0     1009.76      834.42     59.15 o 
  10   1   0   171480.19   168739.44   3082.31 o 
  11   1   0     2994.90     3471.29    210.71 o 
  12   1   0    47296.59    46071.09    891.15 o 
  13   1   0     9736.23     9938.74    277.21 o 
  14   1   0    86720.91    87099.87   1632.39 o 
  15   1   0     1242.21     1844.02    145.09 o 
  16   1   0   166064.47   167950.55   3193.66 o 
  18   1   0    93268.99    96255.20   1813.54 o 
  19   1   0      410.01     1558.14    170.87 o 
  20   1   0    23473.79    24731.23    554.00 o 
  21   1   0      129.63      659.93    163.55 o 
  22   1   0     4379.66     5113.48    264.97 o 
  23   1   0      275.63      811.89    180.16 o 
  24   1   0     8661.37     9747.81    354.50 o 
  25   1   0     1422.18     2239.66    213.94 o 
   1   2   0      349.95       13.75      9.07 o 
   2   2   0   110247.59    77280.95   1959.08 o 
   3   2   0     1318.73      865.22     57.00 o 
   4   2   0    76776.81    72675.15   2868.25 o 
   5   2   0     2553.82     2336.59     87.89 o 
   6   2   0    80035.47    81714.38   1556.51 o 
   7   2   0     1600.38     1431.35     86.78 o 
   8   2   0    46955.67    50441.18    980.66 o 
   9   2   0     1886.27     1608.86     71.78 o 
  10   2   0       79.96      199.00    115.70 o 
  11   2   0     1318.32     1260.87    104.95 o 
  12   2   0     6592.43     6605.22    217.02 o 
  13   2   0     1514.56     1514.03    122.15 o 
  14   2   0      112.93      366.75    119.72 o 
  15   2   0       63.90      189.68    123.79 o 
  16   2   0      198.00      677.46    143.83 o 
  17   2   0     1640.65     1811.74    162.83 o 
  18   2   0       10.61      602.83    148.54 o 
  19   2   0     2822.93     3042.06    185.35 o 
  20   2   0        2.42      568.25    157.22 o 
  21   2   0     2997.37     3712.79    217.56 o 
  22   2   0       25.41      477.78    170.02 o 
  23   2   0     1811.89     2275.13    201.62 o 
  24   2   0     1358.19     2011.20    209.51 o 
  25   2   0       46.42      711.25    225.52 o 
   1   3   0      218.92      132.63     18.04 o 
   2   3   0        9.38       19.73     14.69 o 
   3   3   0     1212.63     1017.13     58.58 o 
   4   3   0    14530.51    12935.38    481.38 o 
   5   3   0     1073.01      994.91     71.94 o 
   6   3   0    96977.26    91792.91   1847.42 o 
   7   3   0     1166.85     1167.53     59.39 o 
   8   3   0    34013.85    32231.03    613.23 o 
   9   3   0      585.67      641.77     68.15 o 
  10   3   0     1780.11     1474.49    102.46 o 
  11   3   0     4855.65     5036.73    281.21 o 
  12   3   0    19674.13    18541.02    409.10 o 
  13   3   0      549.16      684.29    157.84 o 
  14   3   0    17122.30    17222.26    400.57 o 
  15   3   0     3507.25     3859.22    202.25 o 
  16   3   0     5450.81     5686.08    241.02 o 
  17   3   0     9396.23     9783.54    291.45 o 
  18   3   0      134.61      413.48    153.20 o 
  19   3   0     4348.59     5001.33    240.20 o 
  20   3   0       21.33      414.96    156.24 o 
  21   3   0      715.52     1046.13    155.01 o 
  22   3   0      157.38      491.78    160.40 o 
  23   3   0     1934.54     2511.69    208.09 o 
  24   3   0       33.21      552.15    189.31 o 
  25   3   0      785.65     1468.37    204.58 o 
   0   4   0   280246.25   280853.16   5818.72 o 
   1   4   0      254.33      228.27     18.58 o 
   2   4   0      974.51     1108.76     34.82 o 
   3   4   0     3847.62     3951.66    133.85 o 
   4   4   0     1273.71      921.46     59.76 o 
   5   4   0       51.93      -23.06     28.14 o 
   6   4   0     1347.45     1636.90     81.88 o 
   7   4   0     1894.75     1504.67     64.42 o 
   8   4   0   134558.20   135232.14   1847.86 o 
   9   4   0     3506.80     3702.12    118.89 o 
  10   4   0   215531.73   214235.19   3478.50 o 
  11   4   0     1884.86     1659.27    113.03 o 
  12   4   0    41933.25    40241.21    785.59 o 
  13   4   0     2031.26     1826.19    154.01 o 
  14   4   0     3292.68     2717.05    150.38 o 
  15   4   0      720.73      789.89    136.41 o 
  16   4   0    13939.48    14254.62    503.42 o 
  17   4   0     1870.86     1946.69    160.34 o 
  18   4   0       14.15      606.07    147.44 o 
  19   4   0     8156.00     8988.59    266.74 o 
  20   4   0      190.30      758.32    147.75 o 
  21   4   0     4516.73     5746.42    264.40 o 
  22   4   0     3268.47     3730.64    223.28 o 
  23   4   0       63.29      522.07    175.66 o 
  24   4   0     7817.64     9343.94    350.21 o 
   1   5   0     3344.13     3405.70     61.85 o 
   2   5   0     3341.81     3962.07     69.45 o 
   3   5   0      935.02      862.24     37.16 o 
   4   5   0    21646.29    20134.53    479.36 o 
   5   5   0     5495.66     5850.30    234.39 o 
   6   5   0   199296.48   188430.00   4419.62 o 
   7   5   0     2226.38     2072.41     92.46 o 
   8   5   0   152917.86   143106.02   2277.53 o 
   9   5   0      288.42      170.92     54.66 o 
  10   5   0    54783.23    53964.44    767.27 o 
  11   5   0     1211.86     1215.95     96.77 o 
  12   5   0     4509.20     4764.00    197.80 o 
  13   5   0     1745.95     1654.19    115.52 o 
  14   5   0    19482.28    19643.02    456.43 o 
  15   5   0     6164.37     6553.51    240.75 o 
  16   5   0    51716.86    51556.90   1309.15 o 
  17   5   0     9616.13    10227.96    293.39 o 
  18   5   0    38602.22    39841.69    721.11 o 
  19   5   0      796.38     1372.54    146.35 o 
  20   5   0    21410.83    22183.70    458.91 o 
  21   5   0      494.72     1150.69    204.58 o 
  22   5   0    10238.12    11109.85    358.04 o 
  23   5   0     2069.26     2721.15    206.96 o 
  24   5   0     9196.86    10889.03    572.83 o 
   0   6   0   164116.17   167133.28   3481.64 o 
   1   6   0     6707.09     6990.92    109.32 o 
   2   6   0    92632.57    94770.09   1396.64 o 
   3   6   0     3560.92     3587.56     67.24 o 
   4   6   0    37930.00    35335.71    556.63 o 
   5   6   0     1169.18     1239.53     87.06 o 
   6   6   0   136922.89   129393.94   2962.28 o 
   7   6   0     4006.50     3921.93    149.15 o 
   8   6   0   168645.41   158208.23   2266.57 o 
   9   6   0      274.41      211.62     56.89 o 
  10   6   0   143243.06   139100.58   1921.79 o 
  11   6   0      602.65      616.26     81.78 o 
  12   6   0    48319.96    46624.96    800.88 o 
  13   6   0      634.60      580.31    102.81 o 
  14   6   0    19162.86    19073.04    456.63 o 
  15   6   0      390.01      372.05    114.08 o 
  16   6   0       66.28       93.13    115.21 o 
  17   6   0      316.18      509.03    122.57 o 
  18   6   0     1518.96     1542.87    142.54 o 
  19   6   0      670.96      881.18    138.63 o 
  20   6   0     6566.85     7270.07    278.21 o 
  21   6   0        8.14      393.37    188.49 o 
  22   6   0    10224.65    11014.08    355.14 o 
  23   6   0       12.45      730.05    533.52 o 
  24   6   0    11456.05    12824.62    712.20 o 
   1   7   0      991.01      975.80     38.84 o 
   2   7   0   147535.36   152774.28   2243.50 o 
   3   7   0      113.69      135.52     25.55 o 
   4   7   0    79550.07    75663.41    913.79 o 
   5   7   0     2313.98     2407.23     90.64 o 
   6   7   0    38172.65    35761.20    709.40 o 
   7   7   0      312.88      239.32     40.86 o 
   8   7   0    47006.26    46027.82    875.01 o 
   9   7   0     1984.76     2232.96     81.58 o 
  10   7   0    79257.73    76786.44   1072.80 o 
  11   7   0    10222.10     9919.98    209.88 o 
  12   7   0    90083.96    86757.44   1314.26 o 
  13   7   0     8274.86     8081.71    219.48 o 
  14   7   0    44084.11    42485.59    817.60 o 
  15   7   0     2951.46     2593.98    138.30 o 
  16   7   0    36208.30    36103.93    720.91 o 
  17   7   0      720.51      760.97    127.19 o 
  18   7   0    21051.42    21634.67    440.01 o 
  19   7   0       41.15      244.10    165.62 o 
  20   7   0    24836.74    25594.12    898.03 o 
  21   7   0      876.90     1441.74    179.41 o 
  22   7   0    27173.08    28502.93    999.53 o 
  23   7   0        3.45      100.86    366.29 o 
  24   7   0    21264.19    21899.94    844.07 o 
   0   8   0     4839.19     6277.45    150.88 o 
   1   8   0     1930.68     1970.81     53.64 o 
   2   8   0     5637.73     6082.92    102.28 o 
   3   8   0     2366.67     2379.48     69.35 o 
   4   8   0    93697.70    91657.06   1252.48 o 
   5   8   0      768.92      879.70     45.29 o 
   6   8   0   187964.84   184890.14   2224.77 o 
   7   8   0     2226.88     2313.27     93.69 o 
   8   8   0    56235.69    54854.60    801.15 o 
   9   8   0     4955.80     4294.88    216.95 o 
  10   8   0     7355.18     7420.92    170.44 o 
  11   8   0     2456.80     2118.26     99.39 o 
  12   8   0     5539.09     5093.97    159.46 o 
  13   8   0     1094.20      975.90     95.98 o 
  14   8   0    37195.81    35609.26    905.22 o 
  15   8   0     5945.35     5350.58    231.51 o 
  16   8   0    10279.14    10117.45    430.45 o 
  17   8   0      477.34      604.78    121.29 o 
  18   8   0     6803.18     7039.83    324.42 o 
  19   8   0      133.57      378.14    154.78 o 
  20   8   0    15720.32    17879.09    783.37 o 
  21   8   0      812.29     1277.74    212.62 o 
  22   8   0     4578.09     6324.37    343.39 o 
  23   8   0      274.95      486.59    264.46 o 
   1   9   0        3.66       -1.85     29.22 o 
   2   9   0    64004.42    64781.35    886.22 o 
   3   9   0      180.00      180.41     38.26 o 
   4   9   0    17795.94    16987.46    272.54 o 
   5   9   0      111.34       86.82     51.50 o 
   6   9   0     1133.16     1368.06     89.69 o 
   7   9   0      748.24      648.48     40.49 o 
   8   9   0      706.74      679.00     61.71 o 
   9   9   0      475.32      323.74     78.75 o 
  10   9   0    30873.69    29010.07    682.39 o 
  11   9   0     6540.82     6096.72    174.87 o 
  12   9   0     4946.52     4681.00    151.11 o 
  13   9   0     1442.96     1255.20    101.30 o 
  14   9   0      110.77      252.68    101.08 o 
  15   9   0     2467.69     2312.41    133.43 o 
  16   9   0       19.31      188.25    113.85 o 
  17   9   0     1296.87     1329.61    181.23 o 
  18   9   0      104.87      310.76    134.55 o 
  19   9   0      177.79      529.56    265.57 o 
  20   9   0     1764.08     2605.51    267.53 o 
  21   9   0      189.37      272.68    256.95 o 
  22   9   0     2025.27     2514.79    345.06 o 
  23   9   0        0.35      695.89    509.63 o 
   0  10   0    34318.24    32389.37    690.63 o 
   1  10   0     3840.06     4023.72     86.97 o 
   2  10   0    51427.76    52922.89    727.74 o 
   3  10   0       42.32       48.47     38.25 o 
   4  10   0    21423.33    21283.71    336.51 o 
   5  10   0     8015.54     8550.73    163.05 o 
   6  10   0     7602.22     7374.40    164.60 o 
   7  10   0     3962.85     3813.36    117.96 o 
   8  10   0      318.23      175.83     73.93 o 
   9  10   0     1322.14     1231.49     97.31 o 
  10  10   0     5055.85     4830.90    238.08 o 
  11  10   0      472.38      378.23     80.82 o 
  12  10   0       76.89       68.78     78.60 o 
  13  10   0       33.05      -83.66     83.66 o 
  14  10   0     6842.16     6421.36    180.46 o 
  15  10   0      240.20      326.33    104.00 o 
  16  10   0     1665.62     1587.54    128.34 o 
  17  10   0        9.28       97.03    285.04 o 
  18  10   0     1751.79     1962.53    206.06 o 
  19  10   0     1185.26     1786.57    208.28 o 
  20  10   0      335.29      488.39    382.22 o 
  21  10   0      448.24      956.54    456.54 o 
  22  10   0      595.95     1393.94    300.02 o 
  23  10   0      100.50      710.73    282.63 o 
   1  11   0      860.52      673.34     41.90 o 
   2  11   0     7186.19     7371.29    135.35 o 
   3  11   0     1319.44     1263.10     54.74 o 
   4  11   0    17845.20    18117.90    270.66 o 
   5  11   0      116.53      111.05     72.01 o 
   6  11   0    15038.13    15613.90    291.67 o 
   7  11   0      225.12      209.20     77.63 o 
   8  11   0     3866.51     3887.38    122.83 o 
   9  11   0     1739.74     1508.99     70.00 o 
  10  11   0    19697.87    18755.13    348.66 o 
  11  11   0       41.66      -11.56     88.75 o 
  12  11   0    85378.20    79773.27   1409.91 o 
  13  11   0       19.01       87.55     83.21 o 
  14  11   0    64399.27    61570.12    953.97 o 
  15  11   0      108.13      311.02    134.41 o 
  16  11   0    19597.29    19176.36    796.12 o 
  17  11   0       53.39      501.19    171.08 o 
  18  11   0    16821.60    17248.41   1725.30 o 
  19  11   0       27.01      486.52    488.39 o 
  20  11   0    22315.33    22518.84   1799.62 o 
  21  11   0      254.38      647.72    291.97 o 
  22  11   0    14532.54    14998.72    616.80 o 
   0  12   0   107031.89   107411.15   2237.29 o 
   1  12   0      616.40      598.85     46.04 o 
   2  12   0   161340.31   161608.69   2372.53 o 
   3  12   0      978.74      910.91     53.44 o 
   4  12   0   255957.34   261159.03   3887.02 o 
   5  12   0     4418.89     4692.61    113.61 o 
   6  12   0   117215.27   121481.90   1974.13 o 
   7  12   0     1706.66     1594.92     99.57 o 
   8  12   0    17333.15    17641.41    298.73 o 
   9  12   0       23.18        6.82     52.95 o 
  10  12   0     9010.60     8643.88    236.31 o 
  11  12   0      192.14       43.32     72.64 o 
  12  12   0     3809.11     3319.09    168.75 o 
  13  12   0      168.67      355.53    106.00 o 
  14  12   0     4002.22     4113.58    188.47 o 
  15  12   0     3204.61     2525.30    176.27 o 
  16  12   0      107.50      432.70    221.38 o 
  17  12   0       28.63      145.70    226.89 o 
  18  12   0     1490.59     1573.29    260.70 o 
  19  12   0     2171.96     2517.75    368.95 o 
  20  12   0     4902.06     5866.23    420.19 o 
  21  12   0     3294.03     3556.60    341.53 o 
  22  12   0     6458.13     7877.91    512.28 o 
   1  13   0     2133.67     2151.46     78.85 o 
   2  13   0    19143.69    20084.64    318.75 o 
   3  13   0     2839.04     3054.57     96.12 o 
   4  13   0    28110.65    28763.14    414.98 o 
   5  13   0     1504.62     1453.34     68.42 o 
   6  13   0    32897.03    33838.67    527.16 o 
   7  13   0     1131.75     1009.18     83.85 o 
   8  13   0     4731.45     4946.19    222.58 o 
   9  13   0     1345.32     1274.68    132.73 o 
  10  13   0    55077.28    54905.34   1030.54 o 
  11  13   0     1327.20     1339.86    107.13 o 
  12  13   0    66220.30    63561.25   1393.31 o 
  13  13   0       29.01      127.05    154.47 o 
  14  13   0    60538.78    59059.05   1139.28 o 
  15  13   0       43.97       60.59    170.54 o 
  16  13   0    29493.60    29078.96   1194.44 o 
  17  13   0      138.52      275.24    234.59 o 
  18  13   0    26864.18    26687.05   1027.22 o 
  19  13   0     1064.83     1466.27    363.64 o 
  20  13   0    42335.97    42722.96   1937.65 o 
  21  13   0      770.49     1578.64    358.33 o 
   0  14   0    55418.09    55860.67   1181.02 o 
   1  14   0      478.38      323.06     52.61 o 
   2  14   0    57684.51    59386.43    888.56 o 
   3  14   0     4831.41     4892.26    124.42 o 
   4  14   0    85230.09    86480.62   1188.90 o 
   5  14   0     2384.58     2423.97     92.26 o 
   6  14   0    32410.92    33260.80    519.96 o 
   7  14   0       36.99      -99.71     99.71 o 
   8  14   0    11989.38    12259.11    260.26 o 
   9  14   0     2628.77     2512.67    205.84 o 
  10  14   0     7535.79     7293.94    309.03 o 
  11  14   0      297.39      242.30    137.43 o 
  12  14   0     4004.83     3877.62    306.01 o 
  13  14   0     1156.81     1096.30    173.10 o 
  14  14   0     2552.41     2587.06    200.00 o 
  15  14   0     1634.90     1394.11    190.93 o 
  16  14   0      119.86      151.72    178.00 o 
  17  14   0     1395.26     1378.57    262.76 o 
  18  14   0      662.38      813.47    273.39 o 
  19  14   0      692.07     1114.29    512.28 o 
  20  14   0     1571.26     2242.07    467.16 o 
   1  15   0     4900.92     4746.75    119.52 o 
   2  15   0     8436.02     8053.67    159.86 o 
   3  15   0      868.93      828.25     65.56 o 
   4  15   0     7101.01     7115.12    155.72 o 
   5  15   0      289.57      291.45     65.59 o 
   6  15   0     3499.81     3252.21    118.99 o 
   7  15   0      645.73      599.09    129.39 o 
   8  15   0     6235.02     6438.42    205.65 o 
   9  15   0        8.01     -126.36    126.36 o 
  10  15   0     4244.90     4053.46    225.93 o 
  11  15   0       73.73      -73.17    208.69 o 
  12  15   0      552.45      380.66    163.86 o 
  13  15   0      133.86      -21.64    270.74 o 
  14  15   0     1757.30     1422.01    186.81 o 
  15  15   0       18.09        9.25    177.71 o 
  16  15   0     7249.67     6978.21    335.03 o 
  17  15   0      228.99      629.07    251.50 o 
  18  15   0     8276.11     8705.38    838.76 o 
  19  15   0      410.81      532.94    546.79 o 
  20  15   0     2537.48     3211.72    467.16 o 
   0  16   0      802.52      791.91     90.11 o 
   1  16   0      870.57      769.00     63.50 o 
   2  16   0     4441.76     4507.84    123.11 o 
   3  16   0      189.29       94.98     63.43 o 
   4  16   0    11588.41    12069.22    248.72 o 
   5  16   0      117.27       14.78    101.75 o 
   6  16   0     1015.61      902.03    102.03 o 
   7  16   0       21.10      -98.81     98.81 o 
   8  16   0     1888.41     1784.23    124.77 o 
   9  16   0      998.94      720.62    117.79 o 
  10  16   0     2788.00     2425.72    175.28 o 
  11  16   0       38.67     -148.01    148.01 o 
  12  16   0     1215.44     1195.65    213.87 o 
  13  16   0     1621.20     1226.98    226.89 o 
  14  16   0     5373.90     5385.87    373.97 o 
  15  16   0     3617.48     3255.23    232.66 o 
  16  16   0     2212.66     2389.10    226.76 o 
  17  16   0      649.21      870.61    262.76 o 
  18  16   0       15.55      226.11    406.11 o 
  19  16   0      362.00      410.60    536.17 o 
   1  17   0     1125.75     1113.40     95.74 o 
   2  17   0      420.18      360.35     89.13 o 
   3  17   0     1937.93     1808.96    108.94 o 
   4  17   0      396.54      373.16    107.45 o 
   5  17   0       28.59      -21.47    105.88 o 
   6  17   0     2121.49     2194.95    141.98 o 
   7  17   0        4.02      -84.99    102.57 o 
   8  17   0     2311.01     2130.34    134.46 o 
   9  17   0     1401.31     1147.15    129.04 o 
  10  17   0    17875.87    17675.24    404.31 o 
  11  17   0     1279.75     1153.47    204.82 o 
  12  17   0    40488.39    40837.32   1161.57 o 
  13  17   0      881.46      946.42    234.05 o 
  14  17   0    25489.62    24854.06   1093.58 o 
  15  17   0       30.60       30.94    188.94 o 
  16  17   0     5496.36     4953.63    321.73 o 
  17  17   0      142.48      218.33    264.46 o 
  18  17   0     2075.82     1855.80    400.80 o 
   0  18   0    30483.49    30484.26    838.66 o 
   1  18   0      472.48      368.23    107.19 o 
   2  18   0    39144.65    40224.85    878.46 o 
   3  18   0      341.60      196.33    106.99 o 
   4  18   0    62022.06    63632.66   1359.81 o 
   5  18   0       80.85      183.52    115.10 o 
   6  18   0    34277.21    34792.63    778.45 o 
   7  18   0      145.23      -28.60    122.52 o 
   8  18   0    10677.21    10520.28    282.25 o 
   9  18   0       76.47     -137.16    137.16 o 
  10  18   0    16576.04    16142.53    545.70 o 
  11  18   0        9.72      -55.90    190.45 o 
  12  18   0    13028.09    12457.24    498.57 o 
  13  18   0      609.07      535.35    219.38 o 
  14  18   0     3068.86     2950.06    277.47 o 
  15  18   0      246.68      325.47    203.24 o 
  16  18   0       38.33     -145.25    202.24 o 
  17  18   0        3.19      125.97    217.48 o 
   1  19   0      249.28      406.11    127.63 o 
   2  19   0     1503.90     1645.96    146.25 o 
   3  19   0      542.46      477.78    131.38 o 
   4  19   0     1527.42     1495.31    132.37 o 
   5  19   0        8.10     -104.03    120.97 o 
   6  19   0    30485.83    30600.21    698.75 o 
   7  19   0      667.81      613.92    138.92 o 
   8  19   0    27807.08    28700.52    821.97 o 
   9  19   0     3072.49     3008.45    226.52 o 
  10  19   0    25309.69    26334.60    789.84 o 
  11  19   0     1872.16     1866.19    231.28 o 
  12  19   0    23904.17    24353.08    769.27 o 
  13  19   0       19.05      -94.80    270.74 o 
  14  19   0    29377.60    28337.39    883.53 o 
  15  19   0       85.58      253.55    207.33 o 
   0  20   0    66005.60    68210.50   2521.60 o 
   1  20   0       32.61     -156.86    212.34 o 
   2  20   0    55134.43    55895.62   1473.35 o 
   3  20   0     1936.97     1550.82    161.28 o 
   4  20   0    25077.72    24523.43    698.20 o 
   5  20   0     4352.98     4291.24    262.68 o 
   6  20   0     5830.04     5688.39    287.14 o 
   7  20   0     1613.73     1603.61    191.44 o 
   8  20   0     8873.43     8875.77    373.15 o 
   9  20   0      274.32      243.78    191.33 o 
  10  20   0    15331.31    15683.48    547.70 o 
  11  20   0      456.27      374.60    215.62 o 
  12  20   0     4721.31     4285.46    326.50 o 
  13  20   0       65.40      -23.63    232.37 o 
  14  20   0       24.10       14.74    251.42 o 
   1  21   0       97.63       10.26    140.73 o 
   2  21   0     5255.92     6125.88    283.39 o 
   3  21   0      344.24      357.29    148.24 o 
   4  21   0       13.72      -63.29    144.48 o 
   5  21   0     1172.14     1122.63    167.01 o 
   6  21   0     7483.36     7208.39    384.88 o 
   7  21   0     1242.88     1213.08    189.54 o 
   8  21   0     6752.89     7406.90    416.73 o 
   9  21   0     1185.71     1259.18    210.11 o 
  10  21   0     5639.92     5931.58    365.63 o 
  11  21   0      210.75       84.09    223.33 o 
  12  21   0     5266.26     5117.65    389.90 o 
   0  22   0       54.68      270.74    217.65 o 
   1  22   0        2.32      -40.05    148.24 o 
   2  22   0       16.56      108.53    151.99 o 
   3  22   0      143.83       96.26    155.48 o 
   4  22   0     1122.95     1146.85    307.90 o 
   5  22   0     1806.94     1785.04    191.33 o 
   6  22   0      694.73      708.08    188.46 o 
   7  22   0      985.32     1171.67    193.76 o 
   8  22   0     1607.84     1646.91    215.82 o 
   9  22   0        8.16      -13.27    202.70 o 
  10  22   0       58.09      143.43    215.82 o 
  11  22   0      196.51      -31.85    323.83 o 
   1  23   0       58.66      224.46    159.50 o 
   2  23   0      361.01      342.08    167.01 o 
   3  23   0      181.09      162.00    163.00 o 
   4  23   0     2002.84     1823.24    196.83 o 
   5  23   0      486.84      295.38    276.05 o 
   6  23   0     2547.91     2520.59    210.11 o 
   7  23   0       17.37       24.55    469.81 o 
   8  23   0    13443.53    13515.59    497.36 o 
   0  24   0    30135.01    29192.12   1173.21 o 
   1  24   0       31.95     -172.67    172.67 o 
   2  24   0    21265.30    20705.81    626.84 o 
   3  24   0      142.93     -116.79    176.43 o 
   4  24   0     7147.96     6672.01    337.10 o 
 -25   1   1     1209.79     1636.59    207.51 o 
 -24   1   1      570.33      997.04    190.27 o 
 -23   1   1     1925.40     2108.07    196.83 o 
 -22   1   1      589.40      789.91    151.16 o 
 -21   1   1      953.41     1369.53    168.50 o 
 -20   1   1    11711.69    12779.24    362.28 o 
 -19   1   1     1387.03     1885.41    166.99 o 
 -18   1   1    35328.57    36296.52    747.19 o 
 -17   1   1     4039.07     4683.71    224.07 o 
 -16   1   1    36006.87    36079.59    732.45 o 
 -15   1   1     8747.71     9134.50    285.70 o 
 -14   1   1     1609.71     1823.51    138.56 o 
 -13   1   1     1431.22     1352.24    123.99 o 
 -12   1   1     3194.13     3114.52    169.01 o 
 -11   1   1     8652.54     8455.40    236.47 o 
 -10   1   1    25808.96    23151.64    476.40 o 
  -9   1   1    15129.49    13445.92    215.70 o 
  -8   1   1    73648.16    68186.84   1148.71 o 
  -7   1   1    42167.68    41809.34    557.41 o 
  -6   1   1    33231.17    33767.46    451.84 o 
  -5   1   1    30961.77    33276.49    415.44 o 
  -4   1   1    42504.72    46112.16    659.74 o 
  -3   1   1     6559.77     7377.74    167.60 o 
   0   1   1      104.52       -5.51      5.51 o 
   3   1   1      128.32       56.82     19.45 o 
   4   1   1    49661.28    52274.60    906.12 o 
   5   1   1    89678.06    93132.03   1597.17 o 
   6   1   1    39598.71    38867.67   1004.24 o 
   7   1   1    39964.13    38906.05   1172.53 o 
   8   1   1    32091.18    33286.99    671.42 o 
   9   1   1     7327.62     7174.31    236.16 o 
  10   1   1     3190.24     3084.07    158.13 o 
  11   1   1      107.24      250.40     93.99 o 
  12   1   1     1179.30     1243.93    116.11 o 
  13   1   1      173.02      326.91    113.31 o 
  14   1   1    15820.52    16045.57    378.65 o 
  15   1   1    17787.63    17681.97    413.90 o 
  16   1   1    31281.21    31948.42    664.16 o 
  17   1   1    13585.26    14647.82    378.72 o 
  18   1   1    16362.59    16965.10    419.22 o 
  19   1   1     4716.98     5804.53    255.47 o 
  20   1   1     4671.59     5680.93    267.66 o 
  21   1   1       91.71      576.49    162.64 o 
  22   1   1     2172.36     2472.80    197.39 o 
  23   1   1     1325.77     1867.04    198.21 o 
  24   1   1     2281.08     2915.97    221.21 o 
  25   1   1     4217.74     6272.42    314.47 o 
 -25   2   1      793.58     1317.38    196.63 o 
 -24   2   1    12149.00    13111.97    392.57 o 
 -23   2   1     1051.94     1679.21    192.90 o 
 -22   2   1     4241.97     4771.92    275.57 o 
 -21   2   1     1909.58     2172.35    166.93 o 
 -20   2   1      582.87      964.51    146.59 o 
 -19   2   1      787.53     1158.99    159.03 o 
 -18   2   1     2548.33     2628.32    178.92 o 
 -17   2   1       93.65      265.14    132.22 o 
 -16   2   1     2018.17     1677.96    150.07 o 
 -15   2   1      819.09      991.81    130.84 o 
 -14   2   1      747.06      850.35    123.93 o 
 -13   2   1      367.98      567.56    115.05 o 
 -12   2   1    14811.62    14529.30    338.34 o 
 -11   2   1     2207.33     2182.15    168.57 o 
 -10   2   1    80419.99    77788.83   1541.57 o 
  -9   2   1    21231.69    20562.71    303.75 o 
  -8   2   1    30559.34    29151.43    549.19 o 
  -7   2   1    17014.12    16538.87    270.17 o 
  -6   2   1     3553.52     4348.62     84.99 o 
  -5   2   1     9750.82    10495.10    147.72 o 
  -4   2   1    38152.37    41371.20    506.05 o 
  -3   2   1    55394.45    56976.52    727.89 o 
  -2   2   1   228601.14   208519.23  10801.60 o 
   1   2   1   132593.78    68916.55   2495.05 o 
   2   2   1   175053.16   109198.38   3970.85 o 
   3   2   1    89210.47    94466.06   1173.85 o 
   4   2   1   265664.56   279358.25   3595.62 o 
   5   2   1    55457.72    59851.21    777.95 o 
   6   2   1   124806.15   127262.41   2408.77 o 
   7   2   1    47330.51    44760.43    878.31 o 
   8   2   1   110827.13   108443.17   2889.16 o 
   9   2   1    33715.32    30279.80   1103.86 o 
  10   2   1    15849.02    13594.63    310.35 o 
  11   2   1    14252.65    14177.95    329.68 o 
  12   2   1      523.33      701.91    108.75 o 
  13   2   1     2014.75     2091.54    139.14 o 
  14   2   1      166.96      363.14    123.82 o 
  15   2   1       59.08      155.28    125.65 o 
  16   2   1      491.90      815.25    142.39 o 
  17   2   1      483.11      826.74    147.86 o 
  18   2   1       54.58      302.91    164.60 o 
  19   2   1     3139.85     3732.48    214.08 o 
  20   2   1      266.74      759.67    159.18 o 
  21   2   1     1086.56     1630.55    176.98 o 
  22   2   1     1294.65     1693.45    181.46 o 
  23   2   1     6708.37     7493.32    306.81 o 
  24   2   1     3163.55     3781.41    233.28 o 
  25   2   1    10012.19    11508.88    376.84 o 
 -25   3   1     2809.03     3322.74    230.86 o 
 -24   3   1     4641.44     5426.76    331.39 o 
 -23   3   1     1634.71     2166.22    196.76 o 
 -22   3   1     6537.24     7449.25    306.17 o 
 -21   3   1     1243.79     1764.38    159.23 o 
 -20   3   1    26574.67    29062.91    682.87 o 
 -19   3   1     6786.49     8526.88    262.95 o 
 -18   3   1    88929.63    90714.20   1522.62 o 
 -17   3   1    23419.83    24584.87    477.00 o 
 -16   3   1    73626.45    72576.95   1379.55 o 
 -15   3   1    42907.04    43468.45    857.30 o 
 -14   3   1    34163.36    34539.28    697.30 o 
 -13   3   1    28279.81    28238.45    581.80 o 
 -12   3   1    84312.52    83892.99   1566.62 o 
 -11   3   1    53030.49    52134.20    993.24 o 
 -10   3   1   156455.83   153684.28   2808.76 o 
  -9   3   1    26798.23    25498.53    435.29 o 
  -8   3   1   163166.45   156376.02   2411.52 o 
  -7   3   1    12976.84    12223.78    174.46 o 
  -6   3   1    41339.02    41893.89    519.19 o 
  -5   3   1     3266.38     3503.16     67.97 o 
  -4   3   1     9160.24    10297.27    138.00 o 
  -3   3   1     3305.02     3846.86     57.66 o 
  -2   3   1      621.31      617.89     33.69 o 
  -1   3   1      822.42      927.91     39.84 o 
   0   3   1     1058.12     1319.78     43.86 o 
   1   3   1     1141.92     1241.33     49.81 o 
   2   3   1     9417.47     8936.47    128.00 o 
   3   3   1    32471.37    34422.79    446.44 o 
   4   3   1    34707.62    37634.65    492.17 o 
   5   3   1     1543.46     1465.17     57.35 o 
   6   3   1    21521.45    22095.86    388.50 o 
   7   3   1    58128.01    58573.14   1314.91 o 
   8   3   1    83887.54    84598.94   2404.19 o 
   9   3   1    39670.41    37710.40   1362.82 o 
  10   3   1    66157.09    63385.02   1986.08 o 
  11   3   1    32939.89    32760.05    649.58 o 
  12   3   1    51186.86    51306.57    985.35 o 
  13   3   1    18163.86    18782.26    422.95 o 
  14   3   1    57654.58    57414.21   1102.16 o 
  15   3   1    46283.09    46048.43    905.05 o 
  16   3   1    95828.24    97003.22   1819.50 o 
  17   3   1    50119.71    50875.72   1046.68 o 
  18   3   1    51157.57    51409.66   1014.49 o 
  19   3   1     9841.42    11258.18    331.83 o 
  20   3   1    15785.60    17097.82    471.23 o 
  21   3   1     2035.82     2588.88    192.04 o 
  22   3   1    10801.80    12041.62    370.08 o 
  23   3   1     5700.63     6822.43    308.72 o 
  24   3   1    11769.06    13320.02    401.18 o 
 -25   4   1     1973.06     2627.18    251.07 o 
 -24   4   1     5867.61     6492.01    304.35 o 
 -23   4   1      752.92     1334.28    187.34 o 
 -22   4   1     7052.35     7909.62    306.60 o 
 -21   4   1     1257.38     1643.73    162.82 o 
 -20   4   1    10686.77    11272.14    306.43 o 
 -19   4   1       35.52      350.81    135.21 o 
 -18   4   1     1927.69     2218.14    150.91 o 
 -17   4   1     1723.28     1747.73    139.27 o 
 -16   4   1     2855.77     2798.13    148.39 o 
 -15   4   1     7678.01     7746.96    338.33 o 
 -14   4   1       92.76      110.97    102.90 o 
 -13   4   1      252.30      293.21     95.91 o 
 -12   4   1     1699.12     1452.65    103.32 o 
 -11   4   1      211.56      304.86     89.49 o 
 -10   4   1    18943.88    19039.68    303.35 o 
  -9   4   1     4264.17     4233.30    151.94 o 
  -8   4   1    45973.51    45805.14    572.80 o 
  -7   4   1    16636.72    16229.92    239.65 o 
  -6   4   1    72203.34    72898.08    887.63 o 
  -5   4   1    31512.20    31933.74    396.28 o 
  -4   4   1    53623.60    54556.59    627.78 o 
  -3   4   1    38383.53    39269.34    506.93 o 
  -2   4   1   245945.28   248038.56   3651.35 o 
  -1   4   1   166472.97   167005.75   2458.41 o 
   0   4   1   204324.41   202277.39   2973.10 o 
   1   4   1    52860.10    54205.20    797.12 o 
   2   4   1   119923.58   124811.10   1805.00 o 
   3   4   1    22705.42    22966.73    301.61 o 
   4   4   1    95583.01    98073.62   1257.25 o 
   5   4   1    69637.53    71487.83    924.55 o 
   6   4   1   132878.20   136139.45   1648.59 o 
   7   4   1    45781.48    45856.29    766.55 o 
   8   4   1    72637.88    70423.51   1857.81 o 
   9   4   1    36306.54    36712.23   1389.57 o 
  10   4   1    19523.41    18466.70    572.38 o 
  11   4   1     8910.70     8687.60    238.11 o 
  12   4   1     9406.12    10093.46    272.57 o 
  13   4   1     2744.60     2665.49    146.67 o 
  14   4   1     9485.83     9746.53    285.98 o 
  15   4   1     4583.50     4594.27    221.23 o 
  16   4   1     6475.10     6562.57    245.78 o 
  17   4   1       70.01      483.11    139.43 o 
  18   4   1      519.74      818.76    150.04 o 
  19   4   1     3299.05     3670.20    393.84 o 
  20   4   1     1361.73     1756.31    175.19 o 
  21   4   1     1155.64     1788.13    192.84 o 
  22   4   1       69.11      395.46    193.14 o 
  23   4   1     2664.23     3354.58    216.58 o 
  24   4   1     2183.95     2976.65    217.91 o 
 -24   5   1     5864.13     6463.47    388.57 o 
 -23   5   1       12.84      499.42    174.73 o 
 -22   5   1     8530.37     9967.78    337.51 o 
 -21   5   1       37.50      460.79    163.54 o 
 -20   5   1     3819.37     4378.82    227.29 o 
 -19   5   1     3545.26     4252.23    209.16 o 
 -18   5   1     7632.64     7837.67    244.07 o 
 -17   5   1    12787.76    13107.42    311.79 o 
 -16   5   1     8942.37     8975.98    246.76 o 
 -15   5   1     9689.32     9730.03    252.30 o 
 -14   5   1    34281.04    32856.60    591.92 o 
 -13   5   1    13343.46    13016.81    456.55 o 
 -12   5   1    77418.08    73806.22   1230.50 o 
 -11   5   1    25611.35    24806.60    413.20 o 
 -10   5   1    47799.38    46410.08    666.27 o 
  -9   5   1     9801.85     9357.38    171.55 o 
  -8   5   1     5029.95     4827.07    106.92 o 
  -7   5   1     1777.86     1782.61     60.54 o 
  -6   5   1     1744.25     1706.26     57.47 o 
  -5   5   1      566.89      713.84     31.68 o 
  -4   5   1    42304.00    43190.07    526.25 o 
  -3   5   1     2306.98     2654.87     53.51 o 
  -2   5   1    22403.37    22671.40    315.82 o 
  -1   5   1     7451.34     8138.13    129.98 o 
   0   5   1     7203.72     7034.93    106.56 o 
   1   5   1    24949.10    25558.47    381.79 o 
   2   5   1    61569.95    64749.24    884.52 o 
   3   5   1     3155.05     3227.41     59.43 o 
   4   5   1      282.91      317.90     25.66 o 
   5   5   1     4873.11     4831.14     84.30 o 
   6   5   1    19759.43    19177.60    267.45 o 
   7   5   1     3477.30     3461.67    160.80 o 
   8   5   1      300.52      357.43     47.36 o 
   9   5   1    12096.66    11854.35    582.41 o 
  10   5   1    24429.70    22556.44    891.13 o 
  11   5   1    35520.26    34311.39   1255.86 o 
  12   5   1    23265.63    21930.34    467.36 o 
  13   5   1    20310.72    18873.16    420.92 o 
  14   5   1    12579.37    12497.84    323.95 o 
  15   5   1     5277.12     5246.12    224.44 o 
  16   5   1    22924.73    22294.74    491.54 o 
  17   5   1     6469.70     6587.73    370.86 o 
  18   5   1    28111.12    28004.64    606.22 o 
  19   5   1     2465.11     3067.10    261.33 o 
  20   5   1    10305.45    11685.20    407.64 o 
  21   5   1     6367.25     7338.62    393.84 o 
  22   5   1     7023.07     8167.87    318.60 o 
  23   5   1     3239.49     4020.09    376.22 o 
  24   5   1     4056.09     5086.15    353.86 o 
 -24   6   1      537.00     1158.23    224.71 o 
 -23   6   1      611.15     1089.04    218.36 o 
 -22   6   1      725.80     1516.60    182.84 o 
 -21   6   1      580.78     1110.85    171.56 o 
 -20   6   1     7915.97     8944.30    401.79 o 
 -19   6   1       98.99      280.06    213.54 o 
 -18   6   1       10.66      348.17    159.57 o 
 -17   6   1     2614.86     2343.83    144.38 o 
 -16   6   1    12187.70    11513.95    452.78 o 
 -15   6   1     4286.86     4257.14    256.37 o 
 -14   6   1     4176.36     4147.25    179.84 o 
 -13   6   1      228.51      198.13     93.84 o 
 -12   6   1    10830.60    10223.80    272.62 o 
 -11   6   1     4776.64     4796.75    140.67 o 
 -10   6   1    14807.61    14136.42    257.96 o 
  -9   6   1     1143.75      968.17     58.66 o 
  -8   6   1     2312.70     2120.02     70.51 o 
  -7   6   1      212.55      247.65     36.82 o 
  -6   6   1     6277.26     5421.08     90.71 o 
  -5   6   1     1058.49     1155.62     44.64 o 
  -4   6   1     1479.81     1533.04     61.56 o 
  -3   6   1     1008.64     1104.98     54.85 o 
  -2   6   1     6753.96     6651.79    105.88 o 
  -1   6   1       42.52       52.67     24.93 o 
   0   6   1     5185.83     5699.93     90.65 o 
   1   6   1    24405.48    25920.04    389.01 o 
   2   6   1   107362.05   109565.63   1396.02 o 
   3   6   1    18666.64    18674.01    267.57 o 
   4   6   1    50004.32    47860.55    615.12 o 
   5   6   1     6340.44     5979.37     95.87 o 
   6   6   1    20600.77    20964.47    272.30 o 
   7   6   1     1283.27     1121.81     48.23 o 
   8   6   1     2884.16     2289.44     77.60 o 
   9   6   1    14134.95    12517.12    446.56 o 
  10   6   1    18556.68    15874.77    927.91 o 
  11   6   1     3771.26     3687.00    388.48 o 
  12   6   1     3274.19     3295.49    187.73 o 
  13   6   1    12263.64    11218.54    296.36 o 
  14   6   1     1354.23     1224.35    129.81 o 
  15   6   1    12508.64    12122.28    321.66 o 
  16   6   1      363.17      469.31    129.21 o 
  17   6   1     1275.22     1379.64    187.86 o 
  18   6   1     1669.78     1909.28    146.57 o 
  19   6   1     7102.80     7953.15    267.64 o 
  20   6   1      104.62      735.70    163.00 o 
  21   6   1      880.12     1681.63    179.10 o 
  22   6   1     3575.18     4206.56    241.36 o 
  23   6   1      439.50      981.14    214.50 o 
  24   6   1      601.63     1474.46    235.21 o 
 -24   7   1      111.89      679.36    228.99 o 
 -23   7   1     3016.45     3048.45    258.03 o 
 -22   7   1     1054.00     1612.26    220.72 o 
 -21   7   1     3908.50     5052.40    588.42 o 
 -20   7   1     8812.63     9559.06    335.61 o 
 -19   7   1      305.02      547.24    134.50 o 
 -18   7   1    17982.74    18979.89    727.44 o 
 -17   7   1      331.22      365.17    127.29 o 
 -16   7   1     9152.90     9091.68    448.38 o 
 -15   7   1     2250.50     2026.75    127.74 o 
 -14   7   1       18.55       55.27    100.34 o 
 -13   7   1      735.26      655.03     92.25 o 
 -12   7   1      670.01      617.69     84.79 o 
 -11   7   1      525.68      434.68     82.29 o 
 -10   7   1     3685.37     3526.45    122.16 o 
  -9   7   1      231.74      294.81     63.44 o 
  -8   7   1    29376.53    28440.55    387.73 o 
  -7   7   1    22883.15    22184.85    286.82 o 
  -6   7   1    16785.63    15948.80    223.93 o 
  -5   7   1    11006.43    10854.63    159.77 o 
  -4   7   1      107.23      154.64     29.79 o 
  -3   7   1     8070.71     8450.54    193.41 o 
  -2   7   1     3030.41     3765.25     66.47 o 
  -1   7   1      521.00      528.89     31.72 o 
   0   7   1     8943.10     7958.62    131.31 o 
   1   7   1     5340.81     5032.17    136.30 o 
   2   7   1    27542.97    27124.75    702.90 o 
   3   7   1      398.70      288.97     34.54 o 
   4   7   1     2251.92     1784.97     58.99 o 
   5   7   1     6040.45     5256.84     88.48 o 
   6   7   1    62954.27    61340.43    751.54 o 
   7   7   1    18589.27    18519.25    247.71 o 
   8   7   1    38674.91    39258.25    660.00 o 
   9   7   1     1467.75     1508.88     69.18 o 
  10   7   1      492.68      408.48     71.57 o 
  11   7   1     1366.82     1134.83     95.69 o 
  12   7   1      951.84      962.07    113.73 o 
  13   7   1     2100.41     1856.17    119.63 o 
  14   7   1      236.01      186.86    105.44 o 
  15   7   1     8608.71     8470.28    236.29 o 
  16   7   1      873.06      940.90    124.21 o 
  17   7   1    17971.82    18140.09    419.43 o 
  18   7   1      977.19     1043.59    137.27 o 
  19   7   1     2838.97     2826.16    240.68 o 
  20   7   1     3742.58     3978.91    469.70 o 
  21   7   1       84.00      603.54    167.74 o 
  22   7   1     2964.93     3259.87    245.08 o 
  23   7   1       25.06      804.25    472.47 o 
  24   7   1      809.79     1390.05    440.62 o 
 -24   8   1     3717.07     4893.26    751.17 o 
 -23   8   1     2260.50     3031.35    342.81 o 
 -22   8   1     4452.91     5572.88    545.82 o 
 -21   8   1     1464.12     2010.88    256.25 o 
 -20   8   1     1182.95     1740.47    212.32 o 
 -19   8   1     2978.32     3245.99    295.93 o 
 -18   8   1     1834.14     1977.64    162.73 o 
 -17   8   1     6249.94     6553.21    354.85 o 
 -16   8   1      915.33      856.18    120.83 o 
 -15   8   1      627.13      581.59    110.74 o 
 -14   8   1        6.20       94.57     90.04 o 
 -13   8   1     2684.54     2385.34    110.73 o 
 -12   8   1     7835.17     8110.70    189.39 o 
 -11   8   1    13045.07    12860.35    267.60 o 
 -10   8   1    29072.86    27962.90    415.20 o 
  -9   8   1    18893.98    17660.22    258.38 o 
  -8   8   1    65855.94    65183.04    848.66 o 
  -7   8   1    33042.68    32276.53    431.38 o 
  -6   8   1    83232.64    82892.14   1308.85 o 
  -5   8   1    24737.00    23711.22    434.88 o 
  -4   8   1    68815.66    64051.31   1383.94 o 
  -3   8   1    12898.56    12744.57    187.51 o 
  -2   8   1    56455.18    55297.13    816.98 o 
  -1   8   1     4284.28     4122.55    102.53 o 
   0   8   1    20115.92    20394.90    340.44 o 
   1   8   1    12803.06    13072.72    206.07 o 
   2   8   1    10548.64    10033.28    179.66 o 
   3   8   1    14075.63    13543.48    419.76 o 
   4   8   1    28704.20    28594.23    665.30 o 
   5   8   1    30469.60    30288.56    401.78 o 
   6   8   1    39257.91    40146.45    498.22 o 
   7   8   1    18956.10    19000.72    252.22 o 
   8   8   1    44631.17    44966.83    562.84 o 
   9   8   1    23525.39    22921.41    443.43 o 
  10   8   1    45225.48    43177.00    799.28 o 
  11   8   1    19645.36    18752.49    487.91 o 
  12   8   1    40028.93    37049.55    934.38 o 
  13   8   1     3077.49     2694.75    136.32 o 
  14   8   1    10608.81    10128.87    256.67 o 
  15   8   1      649.16      645.54    116.44 o 
  16   8   1     1233.60     1140.83    138.50 o 
  17   8   1       97.94      247.75    119.70 o 
  18   8   1      203.79      373.71    130.88 o 
  19   8   1       74.97      230.81    145.16 o 
  20   8   1     2655.42     2462.73    210.91 o 
  21   8   1      246.05      722.32    347.71 o 
  22   8   1     4714.37     6406.81    958.21 o 
  23   8   1     1706.78     2396.84    400.80 o 
 -23   9   1     6369.24     7412.45    902.47 o 
 -22   9   1    27625.01    28526.56   2240.24 o 
 -21   9   1    11238.75    12243.96    875.16 o 
 -20   9   1    28038.85    28762.30    853.31 o 
 -19   9   1     6678.73     7911.51    642.75 o 
 -18   9   1    22445.08    22433.80    833.66 o 
 -17   9   1     8011.83     7723.53    309.97 o 
 -16   9   1    44682.81    44359.15   1294.27 o 
 -15   9   1     7913.37     8113.26    389.82 o 
 -14   9   1    71481.64    70026.06   1187.44 o 
 -13   9   1     3693.36     3953.34    150.73 o 
 -12   9   1    68777.91    67168.97   1123.65 o 
 -11   9   1     4099.35     4259.37    202.60 o 
 -10   9   1    24758.58    24522.42    368.23 o 
  -9   9   1    12693.91    12683.05    207.56 o 
  -8   9   1    18450.77    18393.34    281.87 o 
  -7   9   1    29420.68    28946.06    471.85 o 
  -6   9   1    59308.83    56160.69   1252.65 o 
  -5   9   1    46090.46    44414.69   1157.46 o 
  -4   9   1   109637.41   102793.50   1868.44 o 
  -3   9   1    26102.23    25242.36    344.60 o 
  -2   9   1    59067.25    57536.80    851.67 o 
  -1   9   1     9409.68     9449.15    153.92 o 
   0   9   1      869.89     1274.54     64.96 o 
   1   9   1     5155.14     5070.54     90.02 o 
   2   9   1     5667.37     5230.36    103.18 o 
   3   9   1     4918.19     4483.68    132.00 o 
   4   9   1    28340.76    28316.17    702.73 o 
   5   9   1     6547.93     6232.31    181.12 o 
   6   9   1    19301.38    18337.00    255.20 o 
   7   9   1     5015.44     5158.67    138.94 o 
   8   9   1    75168.02    75069.66    920.58 o 
   9   9   1    20032.13    19165.79    301.44 o 
  10   9   1    71940.95    68074.05   1204.68 o 
  11   9   1    37742.71    35907.31    783.45 o 
  12   9   1    62808.09    59693.54   1397.94 o 
  13   9   1    27633.03    26286.24    488.26 o 
  14   9   1    30974.72    29055.54    532.29 o 
  15   9   1    12964.30    12460.62    292.78 o 
  16   9   1     4463.23     4530.44    196.64 o 
  17   9   1    12784.98    12909.22    309.72 o 
  18   9   1    13395.31    13308.10    555.52 o 
  19   9   1    15276.53    16359.90    491.30 o 
  20   9   1    18391.94    18897.17   1146.66 o 
  21   9   1    22976.34    23697.37   1892.52 o 
  22   9   1    20698.32    21631.07   1592.59 o 
  23   9   1     7162.84     8648.57   1316.54 o 
 -23  10   1     1590.46     2172.89    416.73 o 
 -22  10   1    16710.56    17775.94    698.08 o 
 -21  10   1     1364.99     1718.88    287.14 o 
 -20  10   1    14895.83    15989.18   1895.18 o 
 -19  10   1     5049.50     5770.92    625.52 o 
 -18  10   1     2785.62     3202.76    314.92 o 
 -17  10   1     3648.94     3941.33    458.21 o 
 -16  10   1     3535.29     3927.09    432.92 o 
 -15  10   1      202.50      321.68    160.25 o 
 -14  10   1     4320.68     4401.57    211.29 o 
 -13  10   1     4015.41     3801.28    166.66 o 
 -12  10   1      464.65      487.17     87.57 o 
 -11  10   1     5326.87     4855.99    131.55 o 
 -10  10   1    10299.21    10528.84    207.22 o 
  -9  10   1    31542.14    30383.96    645.79 o 
  -8  10   1    88902.71    86501.25   2059.54 o 
  -7  10   1    72731.51    70665.67   1692.78 o 
  -6  10   1   238764.91   226575.77   4061.90 o 
  -5  10   1    81565.35    80183.79   1211.41 o 
  -4  10   1   151749.58   150789.59   1914.42 o 
  -3  10   1    22734.82    23500.56    335.00 o 
  -2  10   1    36881.59    39233.43    587.65 o 
  -1  10   1     2857.46     3079.39     74.20 o 
   0  10   1    13736.13    14872.83    234.53 o 
   1  10   1    19212.70    19882.86    284.54 o 
   2  10   1    70120.71    71410.35    977.08 o 
   3  10   1    43469.90    43486.51    654.47 o 
   4  10   1   123415.80   124388.97   2449.66 o 
   5  10   1    83419.14    84677.23   2055.44 o 
   6  10   1    81222.46    81938.02   1243.15 o 
   7  10   1    22731.44    23177.98    318.92 o 
   8  10   1    19050.04    18876.34    253.32 o 
   9  10   1     4419.56     4385.91    114.96 o 
  10  10   1    24642.01    23684.52    427.73 o 
  11  10   1     2757.54     2576.26    124.48 o 
  12  10   1    73827.45    69789.77   1344.13 o 
  13  10   1    12989.98    12004.42    284.74 o 
  14  10   1    29432.12    27993.73    567.89 o 
  15  10   1     7744.07     7248.19    279.04 o 
  16  10   1     1832.31     1846.69    132.64 o 
  17  10   1     2074.23     1977.22    140.35 o 
  18  10   1     7156.26     7338.74    482.26 o 
  19  10   1     4900.46     5236.89   1104.19 o 
  20  10   1     6965.92     7757.91    721.97 o 
  21  10   1      613.64     1104.07    345.06 o 
  22  10   1     4752.07     5467.65   1072.34 o 
 -22  11   1    11612.18    12711.57    889.19 o 
 -21  11   1     6607.49     7437.48    732.59 o 
 -20  11   1     9778.58    10124.50    838.76 o 
 -19  11   1     5124.27     5536.02    854.69 o 
 -18  11   1     8020.96     8123.66    578.98 o 
 -17  11   1     6785.21     7302.24    609.93 o 
 -16  11   1    16358.32    16070.09    753.91 o 
 -15  11   1       89.83      309.55    167.92 o 
 -14  11   1    42272.45    42165.32    945.89 o 
 -13  11   1     2187.69     2212.06    120.91 o 
 -12  11   1    44571.37    43884.53    753.87 o 
 -11  11   1      349.37      298.19     61.14 o 
 -10  11   1     5179.70     5191.41    164.89 o 
  -9  11   1     7977.15     7702.05    241.09 o 
  -8  11   1      396.84      309.75    102.60 o 
  -7  11   1     5232.14     5052.45    166.34 o 
  -6  11   1    18083.70    17505.38    261.83 o 
  -5  11   1    13558.25    13423.54    195.26 o 
  -4  11   1    89688.76    89944.20   1230.42 o 
  -3  11   1    26574.16    27014.52    414.61 o 
  -2  11   1    89515.87    89223.52   1314.34 o 
  -1  11   1     7651.43     7748.61    136.30 o 
   0  11   1      938.07      993.69     45.54 o 
   1  11   1     6273.17     6124.49    117.47 o 
   2  11   1    21099.18    21203.01    306.03 o 
   3  11   1    25093.64    25914.08    372.26 o 
   4  11   1    19811.53    19905.49    348.77 o 
   5  11   1     2985.10     3164.97    150.13 o 
   6  11   1    17533.01    17459.39    320.85 o 
   7  11   1     2763.21     2551.78    145.61 o 
   8  11   1    36693.29    36636.76    490.34 o 
   9  11   1     8524.55     8572.68    175.05 o 
  10  11   1    47827.66    46840.17    791.05 o 
  11  11   1    26293.46    25330.73    457.13 o 
  12  11   1    33381.43    32852.16    563.05 o 
  13  11   1     5333.45     5155.79    164.07 o 
  14  11   1     8679.27     8518.48    229.64 o 
  15  11   1     3888.14     3608.43    168.68 o 
  16  11   1      565.11      392.18    176.62 o 
  17  11   1     3384.60     3381.03    290.90 o 
  18  11   1     2781.85     2438.56    467.16 o 
  19  11   1     9338.26     9324.48    814.87 o 
  20  11   1     5727.10     6525.32    674.20 o 
  21  11   1    13728.96    15039.03   1133.39 o 
  22  11   1     8661.17    10422.37    982.09 o 
 -22  12   1      247.09      731.31    331.79 o 
 -21  12   1      455.93      928.56    597.22 o 
 -20  12   1     1169.90     1603.43    504.32 o 
 -19  12   1     3819.21     3280.73    456.54 o 
 -18  12   1      792.49      975.85    400.80 o 
 -17  12   1     1550.55     1860.56    286.67 o 
 -16  12   1      142.07      193.38    194.66 o 
 -15  12   1        8.47      181.34    120.07 o 
 -14  12   1      653.21     1003.35    120.82 o 
 -13  12   1      859.45     1060.73    128.38 o 
 -12  12   1      221.14      388.24    112.82 o 
 -11  12   1     8942.97     8535.75    263.58 o 
 -10  12   1     4540.27     4162.15    211.79 o 
  -9  12   1    13093.37    12591.75    289.29 o 
  -8  12   1    17964.95    16917.35    265.13 o 
  -7  12   1    19326.11    19445.88    319.48 o 
  -6  12   1    14580.53    14177.28    228.60 o 
  -5  12   1     5188.49     4980.02    114.20 o 
  -4  12   1     1963.91     2026.38     74.91 o 
  -3  12   1      273.86      249.69     47.98 o 
  -2  12   1     3143.39     3581.73     91.89 o 
  -1  12   1       13.86      -11.14     39.29 o 
   0  12   1      177.28      311.63     40.97 o 
   1  12   1       17.54       15.97     41.17 o 
   2  12   1        0.66       18.26     42.57 o 
   3  12   1       10.45       -0.33     47.92 o 
   4  12   1     2588.21     2900.96    108.13 o 
   5  12   1      151.09       63.27     63.10 o 
   6  12   1     1784.82     1847.49    100.07 o 
   7  12   1     1258.74     1276.52     98.99 o 
   8  12   1     3507.17     3359.35    146.95 o 
   9  12   1      400.08      -25.43    115.77 o 
  10  12   1    11182.46    10503.03    196.47 o 
  11  12   1      201.51      169.54     73.85 o 
  12  12   1    11740.98    11441.74    231.34 o 
  13  12   1      227.80      153.73    102.79 o 
  14  12   1     8136.81     7403.37    273.55 o 
  15  12   1     1966.24     1523.45    187.76 o 
  16  12   1     2494.33     1894.18    251.17 o 
  17  12   1       63.89      371.60    226.89 o 
  18  12   1      337.10      598.16    249.60 o 
  19  12   1       45.85      613.99    289.32 o 
  20  12   1      725.32     1206.15    549.44 o 
  21  12   1      263.42      891.85    424.69 o 
 -21  13   1      170.06      581.09    400.80 o 
 -20  13   1      292.18      562.71    414.07 o 
 -19  13   1       43.71      204.52    491.05 o 
 -18  13   1       69.70      453.89    247.75 o 
 -17  13   1     1200.75     1542.53    384.88 o 
 -16  13   1     3470.71     3253.48    222.19 o 
 -15  13   1    12216.20    11525.61    331.44 o 
 -14  13   1    25221.68    24563.83    619.01 o 
 -13  13   1    14717.92    14516.18    424.41 o 
 -12  13   1    12222.29    11554.74    332.55 o 
 -11  13   1     4255.92     3874.44    173.10 o 
 -10  13   1      256.85      215.49     80.99 o 
  -9  13   1      951.58      892.75     63.21 o 
  -8  13   1        3.61       79.12     80.64 o 
  -7  13   1       37.37      -17.35     64.30 o 
  -6  13   1     1205.87     1258.78     68.27 o 
  -5  13   1      729.57      815.96     61.03 o 
  -4  13   1        5.00      -28.74     53.04 o 
  -3  13   1     1244.10     1397.70     69.87 o 
  -2  13   1      645.80      710.19     50.63 o 
  -1  13   1      332.90      248.20     45.50 o 
   0  13   1     4250.83     4250.48     99.79 o 
   1  13   1      415.75      354.92     48.58 o 
   2  13   1      482.60      395.96     52.79 o 
   3  13   1     3254.25     3453.05     99.49 o 
   4  13   1      713.06      813.59     64.94 o 
   5  13   1       39.39       18.17     68.04 o 
   6  13   1     2311.23     2159.49    104.40 o 
   7  13   1       35.48      -97.49    152.02 o 
   8  13   1     1792.54     1620.54    110.81 o 
   9  13   1      646.00      390.20    123.23 o 
  10  13   1     3383.53     2922.11    190.75 o 
  11  13   1     4564.16     4438.01    231.93 o 
  12  13   1    14543.91    13927.99    409.44 o 
  13  13   1     4925.24     4770.69    223.13 o 
  14  13   1    13843.21    12855.44    527.94 o 
  15  13   1       58.05      155.69    265.43 o 
  16  13   1     1080.72      985.77    240.24 o 
  17  13   1      348.48      535.03    243.91 o 
  18  13   1     2071.60     2371.67    305.25 o 
  19  13   1      237.95      606.90    272.13 o 
  20  13   1     3507.36     3583.59    331.43 o 
  21  13   1     2146.30     2662.99    469.81 o 
 -20  14   1     4040.32     4732.54    650.31 o 
 -19  14   1     1304.83     1801.06    732.59 o 
 -18  14   1        2.61      405.53    276.05 o 
 -17  14   1      184.43      571.38    198.14 o 
 -16  14   1     4973.05     5287.52    330.30 o 
 -15  14   1      119.72      310.53    172.14 o 
 -14  14   1     4139.13     4460.91    331.81 o 
 -13  14   1     1317.44     1066.23    171.14 o 
 -12  14   1        1.44        0.46    147.54 o 
 -11  14   1      867.47      754.18    143.58 o 
 -10  14   1     3999.34     3593.50    217.82 o 
  -9  14   1     1278.76     1211.85    109.12 o 
  -8  14   1      528.71      665.11     86.07 o 
  -7  14   1       26.58      -54.08     73.60 o 
  -6  14   1    49514.98    50306.17    708.17 o 
  -5  14   1    13685.55    14139.56    248.58 o 
  -4  14   1    36643.49    37637.54    576.42 o 
  -3  14   1     9308.79     9485.65    178.32 o 
  -2  14   1    15629.71    15919.46    263.12 o 
  -1  14   1    11563.56    11142.94    196.08 o 
   0  14   1    48996.79    48455.61    727.81 o 
   1  14   1    32253.75    32140.42    494.03 o 
   2  14   1   147476.80   148548.41   2185.86 o 
   3  14   1    73921.29    75398.45   1039.89 o 
   4  14   1   184570.48   187711.53   2759.31 o 
   5  14   1    59391.32    59952.62    904.02 o 
   6  14   1    35510.88    36864.42    630.38 o 
   7  14   1      216.98      122.85     88.58 o 
   8  14   1     2012.03     1668.92    102.48 o 
   9  14   1     1684.33     1301.40    140.28 o 
  10  14   1     1821.60     1615.89    156.81 o 
  11  14   1      385.12      251.68    141.41 o 
  12  14   1     1271.56     1371.97    168.76 o 
  13  14   1    12149.50    11724.28    439.05 o 
  14  14   1      171.97      108.65    200.79 o 
  15  14   1     5111.67     4548.89    582.94 o 
  16  14   1        2.21      -26.94    223.33 o 
  17  14   1       33.11      191.11    243.99 o 
  18  14   1       64.06      372.64    451.23 o 
  19  14   1     3149.50     3553.56    538.83 o 
  20  14   1        2.40      446.52    266.20 o 
 -20  15   1    11707.21    12896.47   1005.98 o 
 -19  15   1     2142.13     2323.56    695.43 o 
 -18  15   1     5326.66     5641.63   1250.18 o 
 -17  15   1     5398.21     5428.90    362.43 o 
 -16  15   1    21888.28    22076.85    597.62 o 
 -15  15   1    20202.87    20313.32    557.50 o 
 -14  15   1    70846.97    69580.30   1886.20 o 
 -13  15   1    27342.94    26701.45    814.15 o 
 -12  15   1    72005.70    70006.63   1528.24 o 
 -11  15   1    17920.57    17211.59    569.08 o 
 -10  15   1    20603.38    20237.44    431.46 o 
  -9  15   1     8779.71     8811.87    243.88 o 
  -8  15   1    11339.12    11398.11    277.33 o 
  -7  15   1     6155.05     6222.95    168.95 o 
  -6  15   1    21160.60    21744.89    359.11 o 
  -5  15   1     3809.59     3876.60    123.90 o 
  -4  15   1    20040.09    20659.03    336.79 o 
  -3  15   1      537.26      469.88     61.64 o 
  -2  15   1     6604.07     6667.79    142.41 o 
  -1  15   1      151.97      153.77     53.68 o 
   0  15   1     6826.68     7206.69    146.84 o 
   1  15   1     3632.13     3618.30    108.40 o 
   2  15   1    16885.38    17621.46    291.50 o 
   3  15   1     3472.39     3657.90    120.58 o 
   4  15   1     1975.40     1934.80     85.30 o 
   5  15   1      517.95      543.47     70.55 o 
   6  15   1      432.22      374.94     73.41 o 
   7  15   1      603.65      594.28     85.18 o 
   8  15   1      243.91      256.27    121.85 o 
   9  15   1     4744.60     4659.26    297.40 o 
  10  15   1     8674.41     8414.52    298.61 o 
  11  15   1    26452.03    26241.10    641.05 o 
  12  15   1    49838.42    48231.95   1086.85 o 
  13  15   1    18504.02    18928.38    511.36 o 
  14  15   1    37518.26    37024.32    876.44 o 
  15  15   1     7343.94     6926.23    367.51 o 
  16  15   1    21140.12    20459.54    705.44 o 
  17  15   1     1818.61     1317.88    275.42 o 
  18  15   1    20564.14    20014.62   1446.60 o 
  19  15   1     8365.36     9560.29    992.71 o 
 -19  16   1      532.48     1097.55    424.69 o 
 -18  16   1      643.60      953.67    456.54 o 
 -17  16   1      395.33      557.94    206.31 o 
 -16  16   1      146.59      318.52    193.09 o 
 -15  16   1      905.07      979.58    234.59 o 
 -14  16   1       39.98       33.26    212.06 o 
 -13  16   1     1725.30     1374.07    221.38 o 
 -12  16   1     2332.83     1649.19    218.99 o 
 -11  16   1      678.27      542.38    126.06 o 
 -10  16   1     1363.52     1076.18    123.54 o 
  -9  16   1      210.89       46.59    108.40 o 
  -8  16   1    11126.52    10854.05    276.87 o 
  -7  16   1     3590.54     3784.18    194.62 o 
  -6  16   1    24936.59    26120.49    595.58 o 
  -5  16   1    17962.82    19053.03    452.58 o 
  -4  16   1    47869.39    49140.42    747.66 o 
  -3  16   1    15699.29    15559.10    267.99 o 
  -2  16   1    52637.71    53445.51    806.89 o 
  -1  16   1    13097.58    12796.58    225.81 o 
   0  16   1    59808.86    59201.61    889.63 o 
   1  16   1    19633.28    20023.56    327.82 o 
   2  16   1   109945.78   111304.73   1647.78 o 
   3  16   1    33107.67    34083.89    530.47 o 
   4  16   1    89656.10    93661.25   1970.65 o 
   5  16   1    37872.14    38954.69    740.49 o 
   6  16   1    61166.89    63265.91   1170.46 o 
   7  16   1    21231.85    21220.42    439.67 o 
   8  16   1    11090.70    10948.92    279.23 o 
   9  16   1    13669.86    13479.09    376.50 o 
  10  16   1    12289.03    11330.07    346.22 o 
  11  16   1     3651.91     3769.02    226.87 o 
  12  16   1     3459.18     2875.16    248.59 o 
  13  16   1     2495.40     2137.16    244.20 o 
  14  16   1      124.84       50.07    175.45 o 
  15  16   1       86.57       16.25    184.90 o 
  16  16   1      572.58      303.27    249.43 o 
  17  16   1      589.71      616.98    262.68 o 
  18  16   1      845.57     1032.63    302.59 o 
 -18  17   1     9823.67    10248.02    867.96 o 
 -17  17   1     4519.60     4369.73    286.56 o 
 -16  17   1    13193.81    13428.60    451.36 o 
 -15  17   1    14304.55    14638.03    568.24 o 
 -14  17   1    20928.84    20033.30    677.17 o 
 -13  17   1    15466.78    14955.96    549.15 o 
 -12  17   1    25402.92    25114.18    771.06 o 
 -11  17   1    11404.71    11281.29    450.26 o 
 -10  17   1    33742.75    33539.44    781.47 o 
  -9  17   1     5136.97     5318.16    208.37 o 
  -8  17   1    22038.26    23065.96    550.43 o 
  -7  17   1     3379.84     3275.33    192.89 o 
  -6  17   1     4866.36     4949.36    209.38 o 
  -5  17   1      553.01      434.94    109.11 o 
  -4  17   1      273.17      255.86    103.40 o 
  -3  17   1     1157.11     1127.79    108.84 o 
  -2  17   1     4971.22     5308.01    174.54 o 
  -1  17   1      678.58      730.67     89.12 o 
   0  17   1      955.74     1124.73     95.54 o 
   1  17   1      106.73      117.08     85.97 o 
   2  17   1     6226.15     6854.44    198.21 o 
   3  17   1      657.12      656.05     96.17 o 
   4  17   1     1163.42     1025.03    116.52 o 
   5  17   1     1786.70     1695.09    127.56 o 
   6  17   1     1220.59     1126.04    112.45 o 
   7  17   1     3202.33     3165.27    161.87 o 
   8  17   1     3255.86     3014.23    156.18 o 
   9  17   1     3475.02     3476.85    181.71 o 
  10  17   1     1726.98     1510.88    165.48 o 
  11  17   1     5924.44     5781.25    330.29 o 
  12  17   1    12164.54    11212.19    480.43 o 
  13  17   1     6051.65     5743.79    371.79 o 
  14  17   1    26380.64    25604.09    663.71 o 
  15  17   1    11029.26    10560.02    399.12 o 
  16  17   1    18042.00    16930.76    643.11 o 
  17  17   1     6277.11     6046.83    443.86 o 
 -17  18   1     1276.82     1360.24    230.84 o 
 -16  18   1     4232.65     4379.23    337.75 o 
 -15  18   1      557.74      328.81    243.91 o 
 -14  18   1     1041.49      833.45    236.49 o 
 -13  18   1     1297.70     1350.12    239.45 o 
 -12  18   1     1879.06     1588.49    236.40 o 
 -11  18   1       16.57     -188.87    188.87 o 
 -10  18   1     2994.23     2793.33    226.52 o 
  -9  18   1     1100.27     1052.19    187.58 o 
  -8  18   1      461.72      437.05    135.86 o 
  -7  18   1      991.87      915.40    136.81 o 
  -6  18   1     4776.76     4866.38    215.47 o 
  -5  18   1      251.51      161.40    113.91 o 
  -4  18   1     4346.23     4320.40    202.11 o 
  -3  18   1     4503.28     4432.63    198.60 o 
  -2  18   1    37617.71    37510.63    824.29 o 
  -1  18   1    19907.08    19999.68    473.18 o 
   0  18   1    42614.03    43260.49    942.73 o 
   1  18   1    17833.49    18028.86    381.75 o 
   2  18   1    18588.86    18398.14    477.61 o 
   3  18   1     3553.88     3402.00    186.24 o 
   4  18   1     3778.66     3718.40    203.26 o 
   5  18   1       57.99      -33.54    113.91 o 
   6  18   1     3853.30     4004.03    208.69 o 
   7  18   1     1226.43     1198.39    122.24 o 
   8  18   1     3295.18     3156.42    178.53 o 
   9  18   1     6164.61     5927.22    264.27 o 
  10  18   1     2631.62     2530.34    227.51 o 
  11  18   1      935.95      954.45    216.17 o 
  12  18   1       46.25      -91.59    214.64 o 
  13  18   1     1346.88     1188.72    246.98 o 
  14  18   1     2499.33     2525.67    221.81 o 
  15  18   1     1930.69     1709.75    221.86 o 
  16  18   1      201.22      534.27    214.41 o 
 -16  19   1       50.09      -84.91    206.17 o 
 -15  19   1      294.47       66.15    243.91 o 
 -14  19   1     1088.78      789.75    249.43 o 
 -13  19   1      735.10      708.22    238.34 o 
 -12  19   1     3038.24     2725.40    262.44 o 
 -11  19   1       53.98       42.07    198.84 o 
 -10  19   1       55.48      -67.40    185.56 o 
  -9  19   1     1422.62     1218.42    200.59 o 
  -8  19   1      921.52      885.54    180.18 o 
  -7  19   1      686.18      661.17    168.92 o 
  -6  19   1       22.96      -10.12    125.78 o 
  -5  19   1     2863.88     2904.14    170.54 o 
  -4  19   1     5195.74     5621.61    229.50 o 
  -3  19   1     8777.56     8983.21    272.90 o 
  -2  19   1     4443.03     4696.46    201.86 o 
  -1  19   1     1233.14     1246.41    136.05 o 
   0  19   1      968.70     1094.42    136.05 o 
   1  19   1       55.12      173.90    123.19 o 
   2  19   1     6567.04     6901.31    279.49 o 
   3  19   1       72.62       36.01    129.14 o 
   4  19   1     1024.80     1117.38    149.59 o 
   5  19   1     2699.51     2620.52    203.32 o 
   6  19   1     1362.56     1275.61    204.38 o 
   7  19   1     1327.86     1237.46    175.95 o 
   8  19   1      442.01      370.91    171.57 o 
   9  19   1      228.73       57.23    179.13 o 
  10  19   1     5467.08     5394.42    340.05 o 
  11  19   1     1931.86     1681.89    227.51 o 
  12  19   1     2050.91     1923.32    244.14 o 
  13  19   1      943.63      865.09    234.05 o 
  14  19   1      798.64      737.82    204.19 o 
  15  19   1       70.11       59.00    207.90 o 
 -14  20   1     1612.44     1226.63    262.76 o 
 -13  20   1        1.22      -33.51    234.59 o 
 -12  20   1     2625.53     2029.03    255.26 o 
 -11  20   1      135.98       -9.20    209.31 o 
 -10  20   1     4394.10     4094.29    333.52 o 
  -9  20   1     2561.12     2538.72    228.89 o 
  -8  20   1    10580.45    10573.04    405.41 o 
  -7  20   1     3950.10     4297.25    283.39 o 
  -6  20   1    19584.39    20298.70    652.96 o 
  -5  20   1     6289.09     6314.40    296.48 o 
  -4  20   1     9241.08     9584.21    348.13 o 
  -3  20   1     7151.21     6822.05    287.87 o 
  -2  20   1     3220.84     2865.13    213.57 o 
  -1  20   1     2327.56     2310.27    186.68 o 
   0  20   1     1523.49     1369.61    145.82 o 
   1  20   1      279.15      227.37    133.22 o 
   2  20   1     5849.73     5809.63    270.19 o 
   3  20   1     2320.94     2091.73    163.26 o 
   4  20   1     2519.98     2574.41    196.42 o 
   5  20   1     3142.52     3104.54    238.16 o 
   6  20   1     4157.45     3716.67    248.59 o 
   7  20   1     1127.38      795.62    179.13 o 
   8  20   1     2501.04     2366.26    209.31 o 
   9  20   1      833.44      652.14    194.22 o 
  10  20   1     5937.97     6234.56    456.54 o 
  11  20   1     1952.38     1743.39    390.18 o 
  12  20   1     7675.76     7125.07    501.66 o 
  13  20   1     5056.68     4597.98    581.29 o 
  14  20   1     5735.17     5499.90    330.49 o 
 -13  21   1     2476.03     1810.24    387.53 o 
 -12  21   1     9014.47     8625.12    514.94 o 
 -11  21   1     1785.06     1459.77    243.99 o 
 -10  21   1    13451.80    13136.39    497.36 o 
  -9  21   1     3182.92     3043.33    242.10 o 
  -8  21   1    22722.67    24328.33    724.45 o 
  -7  21   1     3563.33     4033.12    536.17 o 
  -6  21   1    16019.60    17224.50    716.66 o 
  -5  21   1     5022.59     5267.01    279.18 o 
  -4  21   1     5686.27     5782.81    281.23 o 
  -3  21   1     2985.68     2831.91    209.81 o 
  -2  21   1     3114.91     3397.96    238.84 o 
  -1  21   1      809.10      882.12    147.95 o 
   0  21   1     1849.05     1927.62    163.00 o 
   1  21   1     1053.52     1085.85    154.93 o 
   2  21   1      284.69      308.59    144.19 o 
   3  21   1      353.25      377.05    146.25 o 
   4  21   1     5939.45     6333.13    368.95 o 
   5  21   1     2230.59     2234.66    185.10 o 
   6  21   1    16629.18    16962.88    536.75 o 
   7  21   1     6379.94     6358.09    324.55 o 
   8  21   1    15928.40    16128.05    557.41 o 
   9  21   1     4005.26     4388.07    330.08 o 
  10  21   1    10606.31    10718.17    451.76 o 
  11  21   1     4688.96     5053.37    443.27 o 
  12  21   1     8379.53     7891.38    425.94 o 
 -11  22   1     4124.94     4183.20    424.69 o 
 -10  22   1    19567.95    21543.21   1263.45 o 
  -9  22   1     6210.63     6612.20    496.36 o 
  -8  22   1    10542.45    10724.46    427.93 o 
  -7  22   1     6699.54     7089.47    790.98 o 
  -6  22   1     9811.63     9664.60    857.34 o 
  -5  22   1    10807.08    10692.18    391.93 o 
  -4  22   1    14459.71    14127.93    461.53 o 
  -3  22   1    17203.92    17321.30    532.88 o 
  -2  22   1    24792.28    24339.26    701.68 o 
  -1  22   1    16620.95    16796.33    519.64 o 
   0  22   1    30060.92    29714.08    827.65 o 
   1  22   1     8378.19     8007.18    345.06 o 
   2  22   1    16751.73    15989.20    502.96 o 
   3  22   1     4140.53     3921.21    259.01 o 
   4  22   1    12622.79    12191.94    423.98 o 
   5  22   1     4417.02     3578.09    355.68 o 
   6  22   1    12357.21    11918.63    435.24 o 
   7  22   1     2845.99     2732.78    469.81 o 
   8  22   1    21738.56    23233.27    707.40 o 
   9  22   1     4747.66     4792.70    350.84 o 
  10  22   1    18859.54    19603.33   1345.74 o 
  -8  23   1    22613.65    24090.96   1072.34 o 
  -7  23   1     1713.77     1479.97    212.39 o 
  -6  23   1    15200.72    15643.24    514.10 o 
  -5  23   1     1861.77     1864.47    198.00 o 
  -4  23   1     1594.75     1524.93    188.20 o 
  -3  23   1       53.62      186.82    165.50 o 
  -2  23   1      294.50      438.60    163.00 o 
  -1  23   1      488.07      771.19    166.76 o 
   0  23   1     1876.10     2430.36    191.33 o 
   1  23   1      533.97      621.46    168.42 o 
   2  23   1     1504.04     1594.54    180.06 o 
   3  23   1      238.53      197.83    168.79 o 
   4  23   1     3344.63     3371.33    305.25 o 
   5  23   1     4307.95     4460.59    432.65 o 
   6  23   1    12519.58    12639.14    724.63 o 
   7  23   1     9869.52     9791.34    411.02 o 
   8  23   1     8505.34     9165.06    427.34 o 
  -4  24   1     2641.37     2091.60    318.52 o 
  -3  24   1     5255.07     4921.09    445.92 o 
  -2  24   1     2854.07     2808.26    307.90 o 
  -1  24   1     3018.89     3041.84    323.83 o 
   0  24   1     2151.41     2059.75    291.97 o 
   1  24   1     1241.81     1098.89    270.74 o 
   2  24   1     2663.31     2272.09    291.97 o 
   3  24   1      119.21     -176.31    176.31 o 
   4  24   1     2656.72     2010.57    294.63 o 
 -25   0   2    20582.26    22552.07    782.65 o 
 -24   0   2     4477.02     4566.92    359.78 o 
 -23   0   2    10972.16    12189.59    432.91 o 
 -22   0   2       10.23      316.52    193.81 o 
 -21   0   2     4863.74     5352.05    291.87 o 
 -20   0   2     2901.53     2701.14    253.36 o 
 -19   0   2     1972.11     2116.96    243.22 o 
 -18   0   2     8670.67     8417.70    407.27 o 
 -17   0   2      693.02      837.93    211.86 o 
 -16   0   2    25335.39    25163.59    765.66 o 
 -15   0   2     9983.47     9975.33    401.18 o 
 -14   0   2     1240.42     1037.73    183.82 o 
 -13   0   2    10624.51     9941.76    382.66 o 
 -12   0   2    32279.33    31298.61    896.77 o 
 -11   0   2    22357.06    22876.96    678.93 o 
 -10   0   2    38800.33    40419.55   1105.36 o 
  -9   0   2     8398.50     9110.57    228.04 o 
  -8   0   2     1622.31     1459.85     83.20 o 
  -7   0   2     6310.08     6392.67    163.03 o 
  -6   0   2     3873.60     3531.17    109.02 o 
  -5   0   2      731.29     1017.37     71.73 o 
  -4   0   2    10874.50    11425.48    181.94 o 
  -3   0   2   393094.78   371586.19  10072.91 o 
   2   0   2    29372.48    30172.02    883.89 o 
   3   0   2    95114.34    98618.97   1792.99 o 
   4   0   2    42459.99    43590.34    807.57 o 
   5   0   2   487203.91   505684.41  10189.38 o 
   6   0   2   170994.16   176403.67   3492.27 o 
   7   0   2   448907.34   443380.94  12783.84 o 
   8   0   2    54376.83    52599.30   2314.03 o 
   9   0   2   170242.81   151254.47   4586.65 o 
  10   0   2     4045.99     3887.20    652.96 o 
  11   0   2     3813.52     3532.82    387.53 o 
  12   0   2     1982.24     1211.79    305.25 o 
  13   0   2     4874.67     4208.67    480.43 o 
  14   0   2     4106.96     4059.53    287.22 o 
  15   0   2     2288.37     2422.88    225.96 o 
  16   0   2      414.90      597.93    194.76 o 
  17   0   2     5786.35     6840.28    373.15 o 
  18   0   2      991.39     1342.00    238.89 o 
  19   0   2     1706.33     2277.97    276.05 o 
  20   0   2       22.31      688.28    226.52 o 
  21   0   2     2866.54     3112.80    282.94 o 
  22   0   2      576.79     1485.46    270.27 o 
  23   0   2    18714.12    20669.53    846.73 o 
  24   0   2      884.00     1786.26    294.65 o 
 -25   1   2     3041.11     3755.25    228.51 o 
 -24   1   2      668.80     1186.57    189.99 o 
 -23   1   2     1872.43     2356.84    162.30 o 
 -22   1   2     5789.10     6711.59    230.87 o 
 -21   1   2     2836.10     3169.10    176.21 o 
 -20   1   2    25787.27    27042.71    807.50 o 
 -19   1   2    23406.66    25106.82    499.37 o 
 -18   1   2    26415.71    26004.95    568.67 o 
 -17   1   2    47211.70    47751.23    945.56 o 
 -16   1   2     4428.71     4454.48    224.51 o 
 -15   1   2    49076.32    49779.34    972.78 o 
 -14   1   2     2888.72     2887.12    158.91 o 
 -13   1   2    78927.29    76538.06   1440.59 o 
 -12   1   2    15122.66    15571.64    360.50 o 
 -11   1   2   330859.28   318880.91   5785.73 o 
 -10   1   2    84529.86    83706.27   1269.62 o 
  -9   1   2   234858.44   225064.39   2723.52 o 
  -8   1   2    41289.51    39551.40    500.17 o 
  -7   1   2    76908.67    75269.80    832.25 o 
  -6   1   2     2715.39     2998.21     62.92 o 
  -5   1   2      166.80      292.03     29.25 o 
  -4   1   2     7380.74     7053.50     90.15 o 
  -3   1   2     4317.89     5156.77     69.05 o 
  -2   1   2     7596.18     3946.74     95.01 o 
   2   1   2       74.73       57.74     17.12 o 
   3   1   2    10614.96    11651.53    162.77 o 
   4   1   2     5110.00     5725.66     96.19 o 
   5   1   2    61370.02    64726.27    946.22 o 
   6   1   2     6366.13     7093.95    124.84 o 
   7   1   2    48492.42    52161.61    689.27 o 
   8   1   2      117.11      -51.73     51.73 o 
   9   1   2    25388.60    25347.50    883.77 o 
  10   1   2     7344.63     6976.31    296.53 o 
  11   1   2     4247.62     3722.85    291.17 o 
  12   1   2       45.13       65.60     96.75 o 
  13   1   2    47106.61    44285.30    864.62 o 
  14   1   2    15225.82    15125.02    361.63 o 
  15   1   2   120529.43   117255.05   2179.18 o 
  16   1   2    26885.21    27729.25    594.50 o 
  17   1   2    83558.71    84249.18   1595.89 o 
  18   1   2    21119.04    23031.57    525.51 o 
  19   1   2    17171.05    18227.83    445.69 o 
  20   1   2     9630.63    11590.12    349.44 o 
  21   1   2    12214.53    13600.61    386.60 o 
  22   1   2     5926.55     7281.60    305.18 o 
  23   1   2    20233.04    21628.90    521.27 o 
  24   1   2     2206.57     3120.38    225.59 o 
 -25   2   2     3598.76     4964.51    280.50 o 
 -24   2   2      306.11      504.05    184.84 o 
 -23   2   2     3131.71     3384.01    217.34 o 
 -22   2   2      488.52      699.44    149.57 o 
 -21   2   2     1514.98     1973.20    165.06 o 
 -20   2   2      323.76      776.79    145.42 o 
 -19   2   2     1166.65     1456.61    144.73 o 
 -18   2   2     2481.59     2588.49    159.12 o 
 -17   2   2     4752.48     4991.58    204.11 o 
 -16   2   2     3693.36     3658.54    172.19 o 
 -15   2   2    15065.04    15350.85    332.68 o 
 -14   2   2     1745.75     1559.48    117.25 o 
 -13   2   2     2440.84     2226.05    122.32 o 
 -12   2   2      237.32      328.28     95.14 o 
 -11   2   2      111.83      279.43     83.88 o 
 -10   2   2     1833.65     2056.07    133.23 o 
  -9   2   2      626.34      726.08     50.87 o 
  -8   2   2     3631.63     3836.23     83.74 o 
  -7   2   2     8053.97     7995.08    125.26 o 
  -6   2   2       40.70      122.16     31.42 o 
  -5   2   2    15151.63    15241.21    197.48 o 
  -4   2   2      514.93      563.97     24.85 o 
  -3   2   2    10752.06    10959.42    132.73 o 
  -2   2   2    14843.91    14153.34    630.08 o 
  -1   2   2   124274.48   121614.59   7915.15 o 
   0   2   2    26602.46    23628.51   2041.17 o 
   1   2   2   121313.84   115030.91   2414.88 o 
   2   2   2    52057.57    48542.13   1231.86 o 
   3   2   2    94511.69    94315.97   1379.99 o 
   4   2   2    87476.59    88668.06   1542.60 o 
   5   2   2   257101.38   264895.13   4738.08 o 
   6   2   2    83796.50    87308.93   1067.24 o 
   7   2   2   172392.72   178225.09   2156.48 o 
   8   2   2    12007.14    11602.60    228.02 o 
   9   2   2    43095.12    41886.07   1311.13 o 
  10   2   2     2120.86     1818.31    183.16 o 
  11   2   2     2457.08     2011.32    129.49 o 
  12   2   2     4780.38     4071.94    261.35 o 
  13   2   2     2519.22     2447.94    142.86 o 
  14   2   2     2554.73     2655.11    223.97 o 
  15   2   2       23.17      326.72    135.86 o 
  16   2   2      759.40      974.32    143.98 o 
  17   2   2     1510.69     1901.58    163.95 o 
  18   2   2       72.31      491.87    143.22 o 
  19   2   2      234.99      777.85    155.63 o 
  20   2   2      837.96     1536.35    175.63 o 
  21   2   2      338.01      967.31    172.25 o 
  22   2   2     2465.87     2985.14    208.25 o 
  23   2   2      799.15     1600.42    201.49 o 
  24   2   2      737.83     1598.72    202.61 o 
 -25   3   2        3.21      600.80    186.98 o 
 -24   3   2     1745.46     2272.45    209.84 o 
 -23   3   2      805.53     1417.53    187.17 o 
 -22   3   2     1862.91     2181.64    172.97 o 
 -21   3   2     5427.33     6114.43    243.41 o 
 -20   3   2     1314.26     1405.84    150.61 o 
 -19   3   2     5043.40     5329.96    223.80 o 
 -18   3   2     1398.22     1411.08    144.32 o 
 -17   3   2        6.98      152.26    120.25 o 
 -16   3   2     1777.25     1685.47    133.17 o 
 -15   3   2     1747.37     1656.91    129.19 o 
 -14   3   2     2368.84     2109.11    124.41 o 
 -13   3   2    16153.38    15456.60    323.23 o 
 -12   3   2      358.48      576.13     92.67 o 
 -11   3   2    20235.64    19132.73    365.44 o 
 -10   3   2     2679.99     2311.24     94.93 o 
  -9   3   2    27141.27    28709.83    373.78 o 
  -8   3   2      779.20      598.88     45.95 o 
  -7   3   2      216.49      224.02     37.43 o 
  -6   3   2     7511.66     8052.58    121.77 o 
  -5   3   2     6264.66     6518.76     91.45 o 
  -4   3   2    25713.90    26861.70    313.69 o 
  -3   3   2     1655.05     1651.99     36.71 o 
  -2   3   2    22358.25    21930.84    487.60 o 
  -1   3   2   115760.63   114051.20   2066.05 o 
   0   3   2    18687.26    17513.46    380.05 o 
   1   3   2   121651.89   116063.59   1884.48 o 
   2   3   2    36363.68    37290.54    514.78 o 
   3   3   2     4489.49     4445.11     70.64 o 
   4   3   2    49430.66    52250.43    676.37 o 
   5   3   2   128905.27   136222.95   1745.96 o 
   6   3   2    34925.80    34971.62    466.37 o 
   7   3   2    43711.29    44249.21    588.36 o 
   8   3   2    21814.77    21292.04    322.71 o 
   9   3   2     3448.86     3333.27    142.22 o 
  10   3   2     2462.24     2159.88    275.08 o 
  11   3   2      901.91      721.85    127.93 o 
  12   3   2     1155.37      930.24    115.26 o 
  13   3   2     1351.15     1204.35    125.46 o 
  14   3   2       26.15       56.06    114.55 o 
  15   3   2     1065.04     1062.36    137.99 o 
  16   3   2     5419.91     5404.70    232.10 o 
  17   3   2       34.89      458.53    138.76 o 
  18   3   2     5213.30     5734.75    246.95 o 
  19   3   2     3041.05     2997.82    186.34 o 
  20   3   2     2703.28     3462.09    265.37 o 
  21   3   2     2128.89     2575.74    198.21 o 
  22   3   2      797.45     1171.65    182.30 o 
  23   3   2      282.42     1084.98    221.48 o 
  24   3   2      301.45      997.72    219.61 o 
 -25   4   2      893.59     1403.97    236.93 o 
 -24   4   2     3394.52     3714.21    280.71 o 
 -23   4   2     1495.17     1762.25    194.59 o 
 -22   4   2      571.18      793.26    175.47 o 
 -21   4   2     1298.62     1632.79    161.83 o 
 -20   4   2       87.42      392.90    149.17 o 
 -19   4   2     7040.56     6971.92    241.57 o 
 -18   4   2      596.45      722.95    134.79 o 
 -17   4   2    25545.52    26060.12    500.82 o 
 -16   4   2    12256.17    11091.67    279.68 o 
 -15   4   2    12659.43    12138.17    286.29 o 
 -14   4   2     1008.51     1050.87    112.42 o 
 -13   4   2     2100.83     2085.64    117.92 o 
 -12   4   2    32788.79    30584.19    546.20 o 
 -11   4   2    44638.74    44232.77    692.52 o 
 -10   4   2    46057.47    46671.91    669.39 o 
  -9   4   2    46275.71    45423.31    605.84 o 
  -8   4   2       84.22       76.28     40.24 o 
  -7   4   2    16396.59    16305.87    218.20 o 
  -6   4   2     1195.59     1112.03     55.02 o 
  -5   4   2    93615.37    97778.68   1117.25 o 
  -4   4   2    14061.64    14086.49    179.39 o 
  -3   4   2   190155.72   188537.73   2263.05 o 
  -2   4   2    45132.55    45186.15    668.10 o 
  -1   4   2    51000.55    49865.01    734.54 o 
   0   4   2     5894.70     5908.23    110.61 o 
   1   4   2     2310.55     2362.67     62.78 o 
   2   4   2    21811.53    20896.18    316.36 o 
   3   4   2    48065.10    47291.15    609.25 o 
   4   4   2     2040.35     1787.84     47.43 o 
   5   4   2     3482.47     3130.89     67.10 o 
   6   4   2      152.66      101.37     38.81 o 
   7   4   2    74038.55    75879.57    987.19 o 
   8   4   2    12364.12    12613.11    210.68 o 
   9   4   2    99137.81    97993.45   2360.90 o 
  10   4   2     3292.40     2860.91    268.95 o 
  11   4   2    10358.99     8964.90    659.73 o 
  12   4   2     8974.06     8338.80    464.34 o 
  13   4   2     6515.24     6149.54    281.83 o 
  14   4   2     4910.14     4449.42    206.85 o 
  15   4   2      363.10      328.32    133.47 o 
  16   4   2     4977.54     5515.02    244.26 o 
  17   4   2    13821.05    15007.36    446.71 o 
  18   4   2      749.59     1065.21    151.85 o 
  19   4   2     5387.97     6628.94    265.53 o 
  20   4   2     1439.67     1830.33    174.03 o 
  21   4   2      994.74     1510.80    179.59 o 
  22   4   2     2864.34     3563.11    232.17 o 
  23   4   2     6385.67     7857.64    322.70 o 
  24   4   2     1213.34     1973.08    209.19 o 
 -24   5   2      250.95      638.04    231.24 o 
 -23   5   2    10491.68    10922.56    429.07 o 
 -22   5   2      695.41     1147.76    180.54 o 
 -21   5   2    30047.44    31237.56    600.90 o 
 -20   5   2    15852.92    15832.88    368.95 o 
 -19   5   2    34864.37    35671.01    658.93 o 
 -18   5   2    16804.69    16631.96    420.97 o 
 -17   5   2    44061.29    43215.07   1236.62 o 
 -16   5   2     5348.73     5180.95    196.28 o 
 -15   5   2    12852.09    12488.16    291.48 o 
 -14   5   2     4128.44     4137.91    173.39 o 
 -13   5   2     5582.15     5568.75    181.07 o 
 -12   5   2    16122.61    16220.25    296.89 o 
 -11   5   2    40678.05    42219.83    662.48 o 
 -10   5   2    57304.71    56790.51    868.45 o 
  -9   5   2    49808.43    49782.07    704.64 o 
  -8   5   2    23209.74    22324.83    292.34 o 
  -7   5   2    67889.52    70761.99    863.45 o 
  -6   5   2    11404.72    11927.99    152.94 o 
  -5   5   2     9458.55     9844.04    133.91 o 
  -4   5   2     1725.72     2070.72     50.82 o 
  -3   5   2    16325.30    16391.32    204.13 o 
  -2   5   2     5968.51     5944.11    102.77 o 
  -1   5   2    31193.55    29182.14    401.52 o 
   0   5   2    31720.16    30556.93    498.52 o 
   1   5   2   149263.11   147829.31   2388.74 o 
   2   5   2     9085.05     8962.19    133.51 o 
   3   5   2        6.23       63.44     27.43 o 
   4   5   2     2165.84     1889.05     48.58 o 
   5   5   2    33393.03    32625.36    430.88 o 
   6   5   2    41326.91    43042.13    534.34 o 
   7   5   2    45913.27    45405.54    601.19 o 
   8   5   2    22609.15    22412.51    338.46 o 
   9   5   2    19376.78    19542.49    462.24 o 
  10   5   2     6652.54     5786.60    255.92 o 
  11   5   2    15512.58    15092.36    666.62 o 
  12   5   2    11652.68    10875.39    593.83 o 
  13   5   2    64059.75    59994.22   1732.45 o 
  14   5   2     9779.69     9530.76    316.45 o 
  15   5   2    72453.54    69194.28   1317.75 o 
  16   5   2     2412.27     2351.11    163.86 o 
  17   5   2    45356.83    45006.13    896.27 o 
  18   5   2       44.32      385.22    147.49 o 
  19   5   2     9632.84    10680.14    327.75 o 
  20   5   2      279.35      644.53    157.12 o 
  21   5   2     9016.37     9800.96    372.75 o 
  22   5   2      289.90      932.96    178.76 o 
  23   5   2    13344.01    14770.16    417.50 o 
  24   5   2     1400.45     2146.41    205.96 o 
 -24   6   2     7423.20     8100.26    410.58 o 
 -23   6   2     7318.03     8138.82    366.50 o 
 -22   6   2     5389.30     6217.87    350.31 o 
 -21   6   2     4104.92     5857.86    285.31 o 
 -20   6   2      403.94      710.00    142.56 o 
 -19   6   2    19107.82    19203.19    411.25 o 
 -18   6   2      131.34      252.36    124.48 o 
 -17   6   2    14169.60    13897.00    322.80 o 
 -16   6   2      200.35      154.31    109.22 o 
 -15   6   2     2848.56     2533.66    160.47 o 
 -14   6   2       34.99       46.44     96.72 o 
 -13   6   2      269.81      247.79     85.50 o 
 -12   6   2     3181.58     3119.24    133.68 o 
 -11   6   2    19291.69    19764.28    342.34 o 
 -10   6   2     9114.69     8927.88    188.22 o 
  -9   6   2    51656.54    50700.69    716.36 o 
  -8   6   2    18096.48    18066.24    258.19 o 
  -7   6   2   140339.61   138527.56   1672.28 o 
  -6   6   2    27226.02    28409.73    355.92 o 
  -5   6   2   205150.80   206138.98   2625.58 o 
  -4   6   2    65834.02    68703.55    880.39 o 
  -3   6   2   284970.56   285021.97   3878.22 o 
  -2   6   2    26130.44    26882.75    403.77 o 
  -1   6   2   169408.33   168055.05   2280.70 o 
   0   6   2    25979.02    27226.20    408.14 o 
   1   6   2    36506.28    36522.90    598.73 o 
   2   6   2      210.04      259.28     22.42 o 
   3   6   2    45943.85    47883.23    660.67 o 
   4   6   2    12400.02    13150.16    184.00 o 
   5   6   2    57689.83    59965.84    731.73 o 
   6   6   2     8710.76     8885.24    140.98 o 
   7   6   2    74075.48    75920.32    930.30 o 
   8   6   2    14566.36    13976.56    211.21 o 
   9   6   2    65881.69    66909.81   1400.94 o 
  10   6   2    12218.58    11285.10    508.01 o 
  11   6   2    58808.83    56535.36   1913.29 o 
  12   6   2    22096.48    20328.01   1109.51 o 
  13   6   2    39187.55    36343.48   1025.99 o 
  14   6   2    18418.24    16841.05    389.82 o 
  15   6   2    25150.63    24014.33    516.48 o 
  16   6   2     8267.36     8185.52    268.38 o 
  17   6   2     4813.13     4991.06    234.88 o 
  18   6   2     2597.02     2539.34    173.58 o 
  19   6   2      484.32      728.52    155.71 o 
  20   6   2      391.08      738.65    161.35 o 
  21   6   2     1627.17     1915.74    185.47 o 
  22   6   2      955.44     1673.03    187.03 o 
  23   6   2     5115.38     6099.08    289.10 o 
  24   6   2     2455.38     2871.64    320.54 o 
 -24   7   2     3079.78     3647.60    267.68 o 
 -23   7   2    15576.03    16374.56    736.39 o 
 -22   7   2     1549.91     1907.47    224.54 o 
 -21   7   2    19865.84    21344.61   1153.33 o 
 -20   7   2     1147.82     1420.04    152.32 o 
 -19   7   2    25976.92    26490.28    613.17 o 
 -18   7   2     1703.54     1776.99    181.69 o 
 -17   7   2    52838.82    51513.20   1265.94 o 
 -16   7   2    24978.85    24317.60    707.52 o 
 -15   7   2    35830.93    35300.67   1068.99 o 
 -14   7   2    37049.96    36256.33    589.83 o 
 -13   7   2    46874.96    45941.77    722.14 o 
 -12   7   2    27892.56    27156.81    492.54 o 
 -11   7   2    28802.07    28325.40    462.52 o 
 -10   7   2     4769.33     4574.50    120.05 o 
  -9   7   2    18358.23    17588.18    273.36 o 
  -8   7   2     7647.95     7462.38    128.72 o 
  -7   7   2    24287.19    24058.26    309.53 o 
  -6   7   2    33070.89    32600.98    432.72 o 
  -5   7   2    95319.96    95733.84   1224.76 o 
  -4   7   2    55828.21    54526.56    660.31 o 
  -3   7   2   201412.55   203652.25   2767.26 o 
  -2   7   2    26995.27    26945.87    406.65 o 
  -1   7   2    30581.88    30966.29    428.49 o 
   0   7   2      890.47      941.16     42.92 o 
   1   7   2     4183.57     4850.67    101.47 o 
   2   7   2     1942.67     2021.54     49.01 o 
   3   7   2       51.84       76.81     29.66 o 
   4   7   2      216.91      183.19     34.41 o 
   5   7   2     2781.04     3149.78     71.37 o 
   6   7   2     9444.82     9943.66    145.16 o 
   7   7   2    26652.77    26967.84    347.87 o 
   8   7   2    25518.37    25029.05    327.66 o 
   9   7   2    69925.84    67015.56   1275.13 o 
  10   7   2    35970.55    34971.14    698.04 o 
  11   7   2    93518.59    86988.20   2165.38 o 
  12   7   2    14388.88    13881.67    812.21 o 
  13   7   2    52748.93    50303.94   1838.19 o 
  14   7   2     3835.71     3662.59    213.01 o 
  15   7   2    35199.17    33051.68    675.01 o 
  16   7   2      282.07      312.23    119.56 o 
  17   7   2    25955.31    26710.17    631.97 o 
  18   7   2      480.92      527.08    130.02 o 
  19   7   2    34008.60    34888.08    730.10 o 
  20   7   2       90.62      611.11    155.59 o 
  21   7   2    31465.23    32363.18    793.82 o 
  22   7   2     1784.28     2251.21    226.91 o 
  23   7   2    21685.23    22527.72    778.74 o 
 -24   8   2     2394.75     2967.84    560.06 o 
 -23   8   2     2986.50     3294.58    261.19 o 
 -22   8   2    12534.34    14125.11    757.28 o 
 -21   8   2    11033.35    12290.45    469.45 o 
 -20   8   2     4789.52     5883.74    562.64 o 
 -19   8   2    10982.06    11444.01    610.69 o 
 -18   8   2      580.86      776.18    129.15 o 
 -17   8   2      316.63      633.57    201.91 o 
 -16   8   2     4471.67     4409.98    186.69 o 
 -15   8   2       93.24      235.90     96.15 o 
 -14   8   2      999.89     1079.76     99.82 o 
 -13   8   2     4852.86     4842.98    159.39 o 
 -12   8   2     4471.47     4135.36    157.54 o 
 -11   8   2      546.28      565.47     75.11 o 
 -10   8   2     1109.88     1195.48     66.25 o 
  -9   8   2    62964.65    62346.07    871.67 o 
  -8   8   2    29372.06    28845.14    420.79 o 
  -7   8   2   189643.59   185812.39   2369.72 o 
  -6   8   2    46081.87    46104.64    603.76 o 
  -5   8   2    87162.75    85766.80   1100.44 o 
  -4   8   2     8770.09     9284.49    128.51 o 
  -3   8   2    43348.88    44246.55    659.81 o 
  -2   8   2        5.99       39.82     32.61 o 
  -1   8   2    77637.55    85526.55   1161.60 o 
   0   8   2      965.58     1033.87     42.01 o 
   1   8   2    32791.20    33414.13    501.33 o 
   2   8   2     3278.07     3090.04     64.62 o 
   3   8   2    47812.04    48174.33    666.69 o 
   4   8   2     7553.97     7731.09    131.01 o 
   5   8   2    64522.97    69530.13    961.86 o 
   6   8   2     8855.07     9259.37    147.82 o 
   7   8   2     4349.84     4846.72     96.31 o 
   8   8   2     1762.33     1628.93     69.99 o 
   9   8   2       80.03      180.42     62.62 o 
  10   8   2     8486.08     8019.13    223.96 o 
  11   8   2    12429.40    12167.84    425.80 o 
  12   8   2    13083.38    12078.85    416.02 o 
  13   8   2    53866.05    49514.68   1307.63 o 
  14   8   2    12594.25    11772.00    323.04 o 
  15   8   2    12624.47    11649.92    285.71 o 
  16   8   2     3552.57     3563.05    178.05 o 
  17   8   2     1214.21     1300.46    152.87 o 
  18   8   2       74.75      310.93    141.37 o 
  19   8   2     5107.54     5828.46    251.15 o 
  20   8   2      310.89      639.29    161.38 o 
  21   8   2      237.35      780.82    294.63 o 
  22   8   2      619.55     1340.76    448.58 o 
  23   8   2      202.94     1101.98    506.97 o 
 -23   9   2     2605.62     3026.10    408.76 o 
 -22   9   2      352.99      861.84    210.97 o 
 -21   9   2     1860.14     2295.46    237.23 o 
 -20   9   2      625.88     1092.70    316.77 o 
 -19   9   2     6032.27     6654.15    451.03 o 
 -18   9   2     1587.90     1769.15    206.88 o 
 -17   9   2     4563.81     4665.76    303.17 o 
 -16   9   2     1672.13     1662.58    124.76 o 
 -15   9   2      475.96      481.64     98.71 o 
 -14   9   2     7773.18     7472.70    218.81 o 
 -13   9   2      657.74      697.65     93.91 o 
 -12   9   2     2215.49     2074.65    111.13 o 
 -11   9   2     1281.41     1197.49     65.86 o 
 -10   9   2      184.85      109.85     41.76 o 
  -9   9   2      557.41      324.75     74.72 o 
  -8   9   2      757.25      661.93     66.75 o 
  -7   9   2     6500.83     6726.82    137.04 o 
  -6   9   2     5107.55     4523.12     97.02 o 
  -5   9   2    10740.66    10202.19    145.51 o 
  -4   9   2    37364.48    36304.96    446.61 o 
  -3   9   2    57618.10    57664.84    791.89 o 
  -2   9   2     5607.96     5229.96    104.26 o 
  -1   9   2     2195.82     2184.32    100.87 o 
   0   9   2     5455.05     5452.42     97.66 o 
   1   9   2    39997.09    44255.53    660.98 o 
   2   9   2     3472.22     3452.36     72.58 o 
   3   9   2     1380.54     1543.93     53.42 o 
   4   9   2      224.01      166.41     38.69 o 
   5   9   2    15159.14    15177.76    234.95 o 
   6   9   2      779.74      784.46     53.23 o 
   7   9   2     3001.70     3181.59     85.01 o 
   8   9   2     6765.81     7026.97    128.61 o 
   9   9   2    55883.69    56779.25    872.23 o 
  10   9   2     9255.92     8954.34    191.99 o 
  11   9   2    26510.59    25187.02    421.34 o 
  12   9   2      510.69      303.94    113.47 o 
  13   9   2     1682.96     1553.20    120.81 o 
  14   9   2      372.10      216.61    104.53 o 
  15   9   2        2.46       42.42    109.08 o 
  16   9   2      228.65      147.64    110.97 o 
  17   9   2       14.82       85.74    124.82 o 
  18   9   2      319.56      541.28    148.69 o 
  19   9   2     1395.35     1506.01    198.99 o 
  20   9   2     2084.67     2081.62    292.79 o 
  21   9   2      795.54     1249.89    285.21 o 
  22   9   2      102.40      737.81    729.94 o 
  23   9   2      156.62      701.03    403.46 o 
 -23  10   2     2450.12     3220.65    387.53 o 
 -22  10   2        2.50      230.74    368.95 o 
 -21  10   2      560.58      747.88    280.86 o 
 -20  10   2      478.75      675.59    198.56 o 
 -19  10   2      546.38      979.83    200.92 o 
 -18  10   2       26.46      262.42    219.68 o 
 -17  10   2        1.84      430.84    146.95 o 
 -16  10   2      158.27      252.99    128.29 o 
 -15  10   2      125.94      336.89     97.52 o 
 -14  10   2     4536.19     4778.74    165.06 o 
 -13  10   2     2319.40     2516.61    226.71 o 
 -12  10   2      866.21      821.60     76.15 o 
 -11  10   2     1196.95     1076.57     67.17 o 
 -10  10   2      108.64      156.84     83.19 o 
  -9  10   2    13351.95    14056.35    280.47 o 
  -8  10   2      349.83      504.52     99.29 o 
  -7  10   2     2881.37     2987.89     99.63 o 
  -6  10   2     1311.75     1278.74     52.00 o 
  -5  10   2     4461.85     4792.72     89.80 o 
  -4  10   2     9983.46    10087.77    227.99 o 
  -3  10   2    17322.14    18677.32    251.99 o 
  -2  10   2     2594.47     2440.49     73.46 o 
  -1  10   2      766.75      678.63     46.08 o 
   0  10   2    12171.34    11929.88    196.33 o 
   1  10   2    11446.71    10783.26    182.45 o 
   2  10   2     3267.82     2749.23    141.26 o 
   3  10   2    35087.95    34067.95    560.55 o 
   4  10   2    11480.16    11793.41    238.50 o 
   5  10   2    22997.47    22877.16    335.59 o 
   6  10   2     1507.32     1353.19     68.33 o 
   7  10   2    16385.71    16455.16    261.26 o 
   8  10   2       90.30      149.68     44.88 o 
   9  10   2    26171.08    25818.94    385.30 o 
  10  10   2      215.85      178.04     71.88 o 
  11  10   2    14761.43    14634.89    274.09 o 
  12  10   2     1337.58     1243.39    118.50 o 
  13  10   2     1530.84     1267.46    117.98 o 
  14  10   2     1231.04      993.80    112.06 o 
  15  10   2      232.84      108.10    107.35 o 
  16  10   2      481.08      446.06    117.84 o 
  17  10   2       60.66      148.24    130.53 o 
  18  10   2      492.78      478.53    235.68 o 
  19  10   2       20.92      245.15    239.45 o 
  20  10   2      116.33      172.89    260.87 o 
  21  10   2     2024.96     2595.50    313.42 o 
  22  10   2      145.00      611.65    283.39 o 
 -22  11   2     2785.60     3639.49    358.33 o 
 -21  11   2     9053.81     8969.09   1045.80 o 
 -20  11   2     3450.43     3470.44    581.29 o 
 -19  11   2     3584.43     3943.47    706.05 o 
 -18  11   2     3851.69     4353.13    626.86 o 
 -17  11   2    15824.50    15890.80    973.12 o 
 -16  11   2    14480.73    14697.19    708.46 o 
 -15  11   2    40449.63    40402.02    968.63 o 
 -14  11   2    27654.06    27329.80    772.36 o 
 -13  11   2    81371.16    79235.42   2193.73 o 
 -12  11   2    20682.36    20439.83    443.67 o 
 -11  11   2    34892.90    34701.38    611.83 o 
 -10  11   2       73.88      106.07     82.25 o 
  -9  11   2    22668.45    23278.19    421.33 o 
  -8  11   2      481.82      578.75     70.03 o 
  -7  11   2    44447.74    44203.27    667.05 o 
  -6  11   2     1462.30     1441.12     58.40 o 
  -5  11   2    39440.19    38098.79    678.44 o 
  -4  11   2     6051.18     5873.66    113.53 o 
  -3  11   2     8406.15     8835.10    153.23 o 
  -2  11   2       13.44      -41.94     55.48 o 
  -1  11   2      747.60      661.29     60.71 o 
   0  11   2      856.34      821.24     62.80 o 
   1  11   2     5852.46     5697.87    115.04 o 
   2  11   2      199.28      192.14     51.83 o 
   3  11   2     3355.23     3135.19    179.12 o 
   4  11   2      524.34      471.47     61.87 o 
   5  11   2     1076.21      920.68     74.75 o 
   6  11   2        5.90      -96.24     96.24 o 
   7  11   2      113.85       27.58     88.80 o 
   8  11   2      282.23      209.27    114.44 o 
   9  11   2     8461.60     8455.65    176.33 o 
  10  11   2     2480.31     2324.61     93.91 o 
  11  11   2    76564.83    74203.42   1127.46 o 
  12  11   2     6816.40     6231.19    265.90 o 
  13  11   2    37127.47    35018.13    621.68 o 
  14  11   2     7560.82     6936.59    269.33 o 
  15  11   2     7520.54     6933.53    362.43 o 
  16  11   2     4396.61     3705.39    288.75 o 
  17  11   2     6633.00     6270.63    401.65 o 
  18  11   2     5244.43     5203.08    399.76 o 
  19  11   2    19905.67    19969.48    740.55 o 
  20  11   2     3974.39     4637.11   1016.60 o 
  21  11   2    19468.15    20306.30   1056.42 o 
  22  11   2      316.66      906.53    286.70 o 
 -22  12   2     8385.31     9366.03    830.80 o 
 -21  12   2     4509.92     4947.07    870.61 o 
 -20  12   2     3671.59     4282.38    990.06 o 
 -19  12   2     1027.66     1405.16    342.41 o 
 -18  12   2      160.40      252.22    339.75 o 
 -17  12   2      165.98      109.95    181.41 o 
 -16  12   2      120.07      285.93    128.21 o 
 -15  12   2      429.47      873.46    128.74 o 
 -14  12   2      201.46      647.51    135.90 o 
 -13  12   2     1779.28     1833.50    144.13 o 
 -12  12   2     3671.71     3898.69    189.36 o 
 -11  12   2     2949.38     2853.29    139.66 o 
 -10  12   2       78.70      141.44     85.63 o 
  -9  12   2    13043.55    13093.14    267.89 o 
  -8  12   2     8782.50     8678.87    167.02 o 
  -7  12   2    38990.11    38266.83    661.20 o 
  -6  12   2    27742.79    27077.96    523.81 o 
  -5  12   2    72218.98    71787.80   1109.13 o 
  -4  12   2    28970.04    28935.26    425.45 o 
  -3  12   2    33959.11    34242.10    520.40 o 
  -2  12   2    12427.86    13082.82    215.95 o 
  -1  12   2    30673.93    32746.67    580.01 o 
   0  12   2    21746.69    22240.70    345.41 o 
   1  12   2   132512.80   130843.46   1778.72 o 
   2  12   2    53710.27    52997.04    792.80 o 
   3  12   2   281495.72   281252.59   4522.18 o 
   4  12   2    62089.48    62464.14   1126.20 o 
   5  12   2   193429.02   195359.13   3152.49 o 
   6  12   2    19161.42    19627.17    324.97 o 
   7  12   2    45970.13    47958.99    735.79 o 
   8  12   2     3398.11     3086.64    105.33 o 
   9  12   2    33643.05    34314.09    610.41 o 
  10  12   2     1758.24     1816.42    149.67 o 
  11  12   2    26737.17    25790.98    472.34 o 
  12  12   2      429.19      396.10    100.44 o 
  13  12   2    16736.60    16504.12    568.55 o 
  14  12   2       88.46       11.80    160.10 o 
  15  12   2      757.22      412.45    312.43 o 
  16  12   2       38.93      121.26    217.65 o 
  17  12   2      349.55      629.25    323.83 o 
  18  12   2      238.77      378.27    241.92 o 
  19  12   2     4189.67     4847.93    504.32 o 
  20  12   2       33.07      238.89    355.68 o 
  21  12   2     1317.39     2188.32    319.00 o 
 -21  13   2    13210.19    13799.39   1162.59 o 
 -20  13   2     3874.81     3761.69    331.81 o 
 -19  13   2    12852.33    13183.20    982.10 o 
 -18  13   2     2625.08     2864.74    491.05 o 
 -17  13   2    24672.21    25307.50    952.51 o 
 -16  13   2    16194.35    17068.04    517.83 o 
 -15  13   2    54054.89    54289.98   1548.11 o 
 -14  13   2    38056.58    38116.88   1461.69 o 
 -13  13   2    72605.97    71913.16   1352.84 o 
 -12  13   2    17994.87    18120.06    408.48 o 
 -11  13   2    43427.24    42329.24    820.01 o 
 -10  13   2     3216.89     3250.93    141.62 o 
  -9  13   2    28838.31    28083.44    545.92 o 
  -8  13   2      205.06      110.02     88.80 o 
  -7  13   2    38741.86    38006.35    577.61 o 
  -6  13   2    16586.42    16714.82    241.77 o 
  -5  13   2    67734.33    69735.30   1041.59 o 
  -4  13   2    20504.39    20898.71    334.92 o 
  -3  13   2    30656.39    31876.06    488.24 o 
  -2  13   2     1706.96     1800.68     67.65 o 
  -1  13   2     2908.32     3158.66     87.72 o 
   0  13   2       85.15       95.94     42.36 o 
   1  13   2     1527.69     1845.43    134.53 o 
   2  13   2       19.21       31.48     50.83 o 
   3  13   2    13339.01    13711.51    234.56 o 
   4  13   2      238.33      224.34     64.37 o 
   5  13   2    14874.52    15149.03    291.98 o 
   6  13   2        4.15     -117.01    145.48 o 
   7  13   2    16803.29    17199.15    331.86 o 
   8  13   2     2085.24     1672.05    150.25 o 
   9  13   2    30490.15    30158.98    538.00 o 
  10  13   2     4754.59     4478.62    255.92 o 
  11  13   2    41245.01    40168.06    915.23 o 
  12  13   2     8296.00     8108.69    261.40 o 
  13  13   2    21161.16    20408.98    464.99 o 
  14  13   2     4511.20     4259.81    256.20 o 
  15  13   2     8827.57     7553.88    658.27 o 
  16  13   2     3824.04     3336.50    292.72 o 
  17  13   2    18926.35    18347.51    658.14 o 
  18  13   2     5902.53     6152.71    427.93 o 
  19  13   2    45165.89    44669.52   1311.94 o 
  20  13   2     4173.07     4929.40    700.74 o 
  21  13   2    29567.79    30545.82   1374.93 o 
 -20  14   2     1834.17     2146.36    562.71 o 
 -19  14   2      500.86      693.29    568.02 o 
 -18  14   2      221.38      378.11    255.54 o 
 -17  14   2      367.17      378.68    193.09 o 
 -16  14   2      621.49      843.12    228.76 o 
 -15  14   2        4.03      390.18    213.96 o 
 -14  14   2       69.15      309.78    163.57 o 
 -13  14   2      311.74      363.84    157.20 o 
 -12  14   2      890.06      978.56    154.19 o 
 -11  14   2     1138.14     1177.43    158.65 o 
 -10  14   2      805.48      760.79     89.46 o 
  -9  14   2     3313.46     3173.07    130.25 o 
  -8  14   2       40.24       84.13    100.11 o 
  -7  14   2    13046.91    13138.03    240.50 o 
  -6  14   2     1907.79     1925.40    100.26 o 
  -5  14   2    38339.64    38306.32    588.65 o 
  -4  14   2    22270.28    22860.55    364.20 o 
  -3  14   2    30509.56    31557.40    486.42 o 
  -2  14   2    18399.27    18624.92    300.39 o 
  -1  14   2    41595.41    42812.39    647.18 o 
   0  14   2    18852.41    18260.44    294.91 o 
   1  14   2    37172.64    38859.00    591.54 o 
   2  14   2    21865.52    22352.44    354.94 o 
   3  14   2    60823.60    62268.47    932.58 o 
   4  14   2    11000.27    11154.47    207.82 o 
   5  14   2    29510.50    30534.23    528.67 o 
   6  14   2     4099.32     4110.30    142.07 o 
   7  14   2    23047.79    22898.40    635.21 o 
   8  14   2     1292.90      930.99    196.92 o 
   9  14   2    34685.59    34494.42   1135.90 o 
  10  14   2     4198.43     3714.46    209.74 o 
  11  14   2    29792.78    29383.80    699.42 o 
  12  14   2     4112.87     4012.19    209.95 o 
  13  14   2    12052.83    11450.45    324.18 o 
  14  14   2     1057.20      894.41    339.75 o 
  15  14   2       65.81        9.26    257.47 o 
  16  14   2      352.97      268.09    257.47 o 
  17  14   2      111.80      304.67    249.60 o 
  18  14   2      129.20      228.73    262.68 o 
  19  14   2     1091.71     1723.78    292.14 o 
  20  14   2        6.15      354.26    287.14 o 
 -20  15   2     2876.48     4222.98   1016.60 o 
 -19  15   2     4035.18     3264.80    467.16 o 
 -18  15   2     1717.82     1928.91    355.80 o 
 -17  15   2     3863.03     3459.38    243.69 o 
 -16  15   2      247.89      145.14    186.91 o 
 -15  15   2     1626.78     1611.35    234.05 o 
 -14  15   2       91.85       91.23    262.78 o 
 -13  15   2     2029.60     1818.15    230.93 o 
 -12  15   2     1240.49     1104.60    164.17 o 
 -11  15   2     5427.02     5388.32    209.64 o 
 -10  15   2     4406.53     4105.95    177.85 o 
  -9  15   2    11668.87    11460.37    387.22 o 
  -8  15   2      558.03      404.77    122.98 o 
  -7  15   2     7259.94     6945.07    279.36 o 
  -6  15   2      863.41      787.55     98.40 o 
  -5  15   2      309.43      307.57     65.01 o 
  -4  15   2     1201.91     1163.82     69.26 o 
  -3  15   2      420.92      309.51     58.02 o 
  -2  15   2       34.59       87.03     52.39 o 
  -1  15   2      521.50      601.46     53.94 o 
   0  15   2     2402.35     2355.07    100.50 o 
   1  15   2     3181.51     3117.80    103.67 o 
   2  15   2     7606.09     7443.90    184.86 o 
   3  15   2      213.04      209.46     63.12 o 
   4  15   2     1380.75     1269.69     77.23 o 
   5  15   2     7534.16     7270.99    208.13 o 
   6  15   2       85.68      -42.68    145.48 o 
   7  15   2     5912.98     6143.07    233.55 o 
   8  15   2      168.72       59.58    117.92 o 
   9  15   2      593.86      582.54    138.27 o 
  10  15   2       46.97      -23.21    140.09 o 
  11  15   2       23.91      -71.37    146.64 o 
  12  15   2      746.35      528.04    138.59 o 
  13  15   2      784.77      530.13    190.36 o 
  14  15   2      412.68      289.11    174.34 o 
  15  15   2     6226.54     5489.10    477.78 o 
  16  15   2      200.76      245.80    242.10 o 
  17  15   2     6353.05     6533.05    724.63 o 
  18  15   2      277.39      575.99    274.02 o 
  19  15   2     1598.35     1939.47    374.26 o 
 -19  16   2       53.86      161.66    329.13 o 
 -18  16   2       43.05      246.10    304.50 o 
 -17  16   2      231.78      451.05    248.96 o 
 -16  16   2     2614.34     2949.10    283.39 o 
 -15  16   2      274.78      265.43    225.23 o 
 -14  16   2     1859.31     1776.22    242.10 o 
 -13  16   2        4.85      -63.31    202.29 o 
 -12  16   2      259.22     -120.11    185.10 o 
 -11  16   2      900.31      638.61    154.96 o 
 -10  16   2       68.35     -113.20    113.20 o 
  -9  16   2       36.63      -71.36    109.32 o 
  -8  16   2     5747.43     5739.92    308.75 o 
  -7  16   2     3768.09     3564.85    287.14 o 
  -6  16   2     3986.69     3943.81    195.31 o 
  -5  16   2     6665.10     6974.02    224.67 o 
  -4  16   2      536.97      545.23     65.83 o 
  -3  16   2     1985.95     2068.67     90.13 o 
  -2  16   2     3517.95     3415.91    107.09 o 
  -1  16   2      487.85      478.88     58.97 o 
   0  16   2      522.50      563.59     62.65 o 
   1  16   2     5316.15     5174.50    129.27 o 
   2  16   2     2625.81     2669.80    114.00 o 
   3  16   2    14074.19    14617.93    277.03 o 
   4  16   2     2255.39     2119.93    120.33 o 
   5  16   2     4619.81     4424.79    171.67 o 
   6  16   2      780.80      684.40    104.46 o 
   7  16   2     3329.98     3235.48    198.60 o 
   8  16   2       14.34      -47.82    124.78 o 
   9  16   2     3909.57     4036.75    232.10 o 
  10  16   2      190.19       94.18    146.64 o 
  11  16   2      965.11      747.82    168.15 o 
  12  16   2       10.50     -202.50    202.50 o 
  13  16   2     4333.09     4231.96    258.17 o 
  14  16   2        2.49      -59.67    198.65 o 
  15  16   2     1028.58      882.06    294.63 o 
  16  16   2        6.70     -196.42    240.24 o 
  17  16   2       31.89       50.04    254.92 o 
  18  16   2        6.72       15.93    271.66 o 
 -18  17   2       59.04      255.98    220.15 o 
 -17  17   2     1621.81     1503.67    224.58 o 
 -16  17   2     1252.52     1409.19    257.11 o 
 -15  17   2    16498.28    16742.63    609.91 o 
 -14  17   2     7944.11     7362.45    405.20 o 
 -13  17   2    20549.78    20486.55    987.40 o 
 -12  17   2     2156.92     1841.34    224.85 o 
 -11  17   2    11613.49    10994.67    431.49 o 
 -10  17   2     2225.43     2071.22    209.81 o 
  -9  17   2     8369.92     8075.41    351.90 o 
  -8  17   2     4460.38     4545.04    219.26 o 
  -7  17   2     8392.68     8879.63    279.92 o 
  -6  17   2    13488.25    14228.44    369.78 o 
  -5  17   2    12653.16    13449.90    348.27 o 
  -4  17   2    10741.92    11468.41    309.07 o 
  -3  17   2     3104.88     3210.86    167.78 o 
  -2  17   2      783.64      839.43     99.22 o 
  -1  17   2      192.53      158.39     82.27 o 
   0  17   2     1704.87     1591.69    112.16 o 
   1  17   2      389.92      327.12     87.42 o 
   2  17   2     4115.37     4162.19    180.45 o 
   3  17   2     1242.82     1030.27    110.41 o 
   4  17   2     1093.13     1120.53    114.47 o 
   5  17   2     1349.36     1072.74    105.15 o 
   6  17   2      822.67      677.94    106.63 o 
   7  17   2      261.63      268.21    110.28 o 
   8  17   2      786.26      577.05    117.98 o 
   9  17   2     5338.76     4924.25    260.88 o 
  10  17   2     1208.89     1055.92    164.36 o 
  11  17   2    28461.38    27780.89    827.19 o 
  12  17   2     1979.25     1803.37    230.47 o 
  13  17   2    19802.06    19656.86    542.73 o 
  14  17   2      105.06       -7.61    182.17 o 
  15  17   2     5240.87     4257.98    326.32 o 
  16  17   2      752.75      388.76    258.93 o 
  17  17   2     4813.68     4385.80    352.85 o 
 -17  18   2     1380.11     1387.38    228.62 o 
 -16  18   2      231.11      133.60    247.66 o 
 -15  18   2       22.83      -62.49    228.61 o 
 -14  18   2      507.52      422.04    232.73 o 
 -13  18   2     4497.87     4008.75    309.13 o 
 -12  18   2     2777.84     2287.97    240.15 o 
 -11  18   2     4493.94     3941.81    284.62 o 
 -10  18   2     1660.01     1428.68    204.35 o 
  -9  18   2     2151.40     1679.32    196.83 o 
  -8  18   2     7061.98     7212.42    335.82 o 
  -7  18   2    10028.08    10222.82    308.22 o 
  -6  18   2     4701.90     4886.24    220.60 o 
  -5  18   2    31643.36    32905.61    738.61 o 
  -4  18   2     5546.82     5221.81    209.51 o 
  -3  18   2    35316.90    36295.60    800.67 o 
  -2  18   2      896.51      851.65    108.69 o 
  -1  18   2    39416.66    39122.80    856.70 o 
   0  18   2     2527.82     2230.76    141.86 o 
   1  18   2    43168.44    44747.73   1184.20 o 
   2  18   2     8203.93     8404.64    483.08 o 
   3  18   2    60479.82    61729.59   1770.43 o 
   4  18   2    13589.74    13374.35    493.70 o 
   5  18   2    34423.59    35180.63    957.01 o 
   6  18   2    12821.92    12871.12    354.52 o 
   7  18   2    13390.98    13310.55    415.85 o 
   8  18   2     5818.52     5845.59    249.68 o 
   9  18   2    20463.75    20345.20    708.70 o 
  10  18   2     7928.33     8440.03    393.03 o 
  11  18   2    22721.76    22706.51    719.67 o 
  12  18   2      357.07      375.82    222.96 o 
  13  18   2     5084.13     4921.54    296.62 o 
  14  18   2       39.21     -122.01    189.13 o 
  15  18   2      977.44      695.43    269.96 o 
  16  18   2      320.77      177.67    264.46 o 
 -16  19   2     1962.48     1656.29    403.46 o 
 -15  19   2    15468.33    14903.50    968.82 o 
 -14  19   2     2641.39     1752.66    256.62 o 
 -13  19   2    29354.49    28351.76    865.19 o 
 -12  19   2     4697.89     4850.30    348.86 o 
 -11  19   2    26951.76    27453.57    823.79 o 
 -10  19   2    14653.12    15474.48    531.07 o 
  -9  19   2    38426.03    39560.88   1103.59 o 
  -8  19   2    15558.25    16693.43    536.75 o 
  -7  19   2    36826.95    37795.06   1146.66 o 
  -6  19   2    10683.72    11059.75    388.17 o 
  -5  19   2     8359.03     8656.78    272.67 o 
  -4  19   2     2971.73     3042.05    176.52 o 
  -3  19   2      351.80      372.32    112.96 o 
  -2  19   2      165.80      247.15    108.24 o 
  -1  19   2     1781.64     2093.73    236.99 o 
   0  19   2      688.47      634.68    125.00 o 
   1  19   2     5266.98     5681.14    248.49 o 
   2  19   2       23.79      234.91    126.14 o 
   3  19   2      131.73      118.90    126.14 o 
   4  19   2     1338.78     1273.60    148.89 o 
   5  19   2    12769.03    12411.86    483.08 o 
   6  19   2     1511.19     1358.41    166.93 o 
   7  19   2     8237.63     7947.14    284.11 o 
   8  19   2       29.63       -6.58    170.72 o 
   9  19   2     2295.15     2452.27    219.95 o 
  10  19   2      397.00      342.38    202.50 o 
  11  19   2    10375.21    10221.07    450.36 o 
  12  19   2     3684.82     3184.25    274.96 o 
  13  19   2    25908.96    25873.85    665.75 o 
  14  19   2     2226.13     2252.94    225.21 o 
  15  19   2    34150.34    33223.83   1018.89 o 
 -14  20   2      535.05      351.30    245.85 o 
 -13  20   2     4124.85     3500.43    288.97 o 
 -12  20   2     3072.68     2782.53    266.20 o 
 -11  20   2     8699.84     8882.11    417.52 o 
 -10  20   2     4308.46     4188.53    294.64 o 
  -9  20   2     2018.58     1433.44    208.31 o 
  -8  20   2       23.94      -46.92    174.52 o 
  -7  20   2     1065.89      902.12    176.31 o 
  -6  20   2       25.46       31.98    154.13 o 
  -5  20   2    15512.34    15064.40    476.33 o 
  -4  20   2     4064.06     3623.69    237.09 o 
  -3  20   2    34521.58    35519.02    962.57 o 
  -2  20   2     4944.40     4777.68    244.69 o 
  -1  20   2    40305.19    40945.54   1097.74 o 
   0  20   2     4079.07     3696.45    231.28 o 
   1  20   2    43274.15    43946.23   1171.01 o 
   2  20   2     4969.41     4377.35    469.81 o 
   3  20   2    35287.23    34142.40    932.67 o 
   4  20   2     5196.32     5022.63    278.70 o 
   5  20   2    17847.77    17402.32    536.16 o 
   6  20   2     5254.75     5383.70    285.68 o 
   7  20   2    16387.48    16888.39    541.94 o 
   8  20   2     7306.07     7317.62    349.16 o 
   9  20   2    15891.86    16759.99    562.13 o 
  10  20   2     5629.79     5131.90    469.81 o 
  11  20   2     1823.26     1434.65    238.84 o 
  12  20   2     1220.65      986.00    241.57 o 
  13  20   2       68.02      183.20    191.62 o 
  14  20   2       37.83        8.76    199.77 o 
 -13  21   2     6295.69     5738.62    594.57 o 
 -12  21   2     1584.34     1191.66    245.68 o 
 -11  21   2     4457.43     4777.84    374.26 o 
 -10  21   2     4230.48     4577.54    347.21 o 
  -9  21   2     7017.45     6994.81    544.13 o 
  -8  21   2     3860.06     3913.14    437.96 o 
  -7  21   2     7078.54     7006.45    337.10 o 
  -6  21   2     4135.28     3841.38    443.27 o 
  -5  21   2      165.50      207.74    177.84 o 
  -4  21   2      308.30      245.52    146.66 o 
  -3  21   2     3157.13     3543.30    235.87 o 
  -2  21   2       74.42       41.71    140.15 o 
  -1  21   2      451.22      741.97    146.66 o 
   0  21   2     2089.00     1961.83    165.50 o 
   1  21   2     4132.25     4802.40    256.13 o 
   2  21   2      192.22      225.44    143.61 o 
   3  21   2       85.28       90.18    145.41 o 
   4  21   2     1336.43     1013.74    165.50 o 
   5  21   2     7526.34     7457.99    355.68 o 
   6  21   2      645.49      525.27    171.57 o 
   7  21   2     1328.39     1304.69    192.64 o 
   8  21   2      175.08      170.36    182.10 o 
   9  21   2      830.55      564.33    209.31 o 
  10  21   2      480.63      556.68    218.42 o 
  11  21   2     2142.48     1625.29    250.75 o 
  12  21   2      231.08       69.76    239.45 o 
 -11  22   2      721.73      565.09    234.41 o 
 -10  22   2      543.52      471.49    260.12 o 
  -9  22   2      373.41      265.24    286.67 o 
  -8  22   2      477.37      298.22    286.67 o 
  -7  22   2      357.98      467.17    334.44 o 
  -6  22   2     1119.35      952.65    179.72 o 
  -5  22   2       25.89       76.76    159.41 o 
  -4  22   2      372.73      290.91    155.57 o 
  -3  22   2      232.38      226.20    150.50 o 
  -2  22   2     1901.93     1973.47    238.89 o 
  -1  22   2      520.29      549.98    169.88 o 
   0  22   2     1283.60     1363.44    163.13 o 
   1  22   2      550.07      400.61    156.46 o 
   2  22   2       13.63     -115.00    148.89 o 
   3  22   2     1214.62     1094.46    166.25 o 
   4  22   2      658.07      394.67    175.18 o 
   5  22   2       53.35       88.64    217.65 o 
   6  22   2      533.81      315.70    179.13 o 
   7  22   2      627.97      538.83    191.00 o 
   8  22   2      294.18      415.13    195.76 o 
   9  22   2       61.42      -38.58    262.78 o 
  10  22   2      297.05      164.93    220.61 o 
  -8  23   2      543.25      249.51    307.90 o 
  -7  23   2      784.01      143.33    291.97 o 
  -6  23   2      382.51     -138.02    276.05 o 
  -5  23   2     2640.90     2489.74    323.83 o 
  -4  23   2       57.70      -90.25    260.12 o 
  -3  23   2     5899.34     6264.18    472.47 o 
  -2  23   2      372.10      530.86    260.12 o 
  -1  23   2     3135.58     3360.36    387.53 o 
   0  23   2      673.67      727.28    260.12 o 
   1  23   2      931.01      520.25    249.51 o 
   2  23   2       54.29     -191.11    249.51 o 
   3  23   2      130.42      -46.64    165.50 o 
   4  23   2       27.61     -135.88    166.25 o 
   5  23   2     2927.21     2647.20    215.23 o 
   6  23   2      806.02      731.73    294.63 o 
   7  23   2     7526.86     7575.64    783.02 o 
  -4  24   2     5881.87     5520.97    493.70 o 
  -3  24   2    25473.76    25831.76   1082.96 o 
  -2  24   2     9379.20     8998.12    541.48 o 
  -1  24   2    22115.99    21388.44    929.01 o 
   0  24   2     6300.49     5085.66    467.16 o 
   1  24   2     9057.24     8016.02    509.63 o 
   2  24   2     1171.55      456.54    270.74 o 
   3  24   2     5112.82     4124.80    419.38 o 
 -25   1   3      560.75      916.95    195.51 o 
 -24   1   3      452.45      842.96    190.58 o 
 -23   1   3     2328.64     2639.01    180.70 o 
 -22   1   3      167.60      359.88    134.63 o 
 -21   1   3    10090.56    11363.59    279.51 o 
 -20   1   3      807.53     1053.86    129.94 o 
 -19   1   3    21860.13    22653.81    552.77 o 
 -18   1   3       24.92      -83.35    126.21 o 
 -17   1   3    13875.16    14088.51    329.15 o 
 -16   1   3      499.25      275.34    120.76 o 
 -15   1   3     9232.13     8890.55    239.05 o 
 -14   1   3      464.80      372.98    104.57 o 
 -13   1   3    14946.95    14015.95    303.47 o 
 -12   1   3     1529.65     1442.27    101.63 o 
 -11   1   3    94853.00    94744.38   1560.86 o 
 -10   1   3      147.28      285.91     67.70 o 
  -9   1   3    80413.11    78906.13    968.22 o 
  -8   1   3      110.03      156.48     37.43 o 
  -7   1   3    23239.08    24190.76    278.96 o 
  -6   1   3      121.87      236.84     27.45 o 
  -5   1   3      302.76      450.96     26.23 o 
  -4   1   3      151.45      173.73     17.89 o 
  -3   1   3    17164.90    18537.01    216.99 o 
  -2   1   3      452.08      454.25     19.30 o 
  -1   1   3    60012.00    58090.39   1072.85 o 
   0   1   3     3550.29     3799.64    135.22 o 
   1   1   3    15379.32    14768.28    222.50 o 
   2   1   3     2413.25     2636.25     51.96 o 
   3   1   3     1729.32     1584.78     51.01 o 
   4   1   3     6608.74     7214.29    113.60 o 
   5   1   3    52925.98    53880.15    703.58 o 
   6   1   3     2715.51     2639.57     78.71 o 
   7   1   3    31965.62    34227.70    461.70 o 
   8   1   3       81.32      -50.50     50.50 o 
   9   1   3      424.77      439.19     85.40 o 
  10   1   3      134.80      -46.76     84.19 o 
  11   1   3     2164.90     2002.89    121.38 o 
  12   1   3      211.85       40.74    102.68 o 
  13   1   3    21215.25    18389.09   1080.39 o 
  14   1   3     2096.68     1684.01    174.70 o 
  15   1   3    48694.02    45913.20   1340.91 o 
  16   1   3     2306.05     2402.44    169.08 o 
  17   1   3    15160.49    15376.89    396.79 o 
  18   1   3      205.23      694.29    152.31 o 
  19   1   3     2204.36     2511.29    190.79 o 
  20   1   3       88.88      653.21    165.81 o 
  21   1   3     3574.94     3938.48    283.51 o 
  22   1   3      416.52      931.72    206.17 o 
  23   1   3     8228.03     9884.24    362.94 o 
  24   1   3     2031.81     2996.05    224.70 o 
 -25   2   3    13347.99    14129.70    440.58 o 
 -24   2   3      216.94      614.62    186.12 o 
 -23   2   3     7780.25     8336.58    289.35 o 
 -22   2   3     2966.88     3166.50    167.19 o 
 -21   2   3    10924.46    11719.94    282.94 o 
 -20   2   3      370.64      420.61    142.88 o 
 -19   2   3    14781.02    14781.02    342.08 o 
 -18   2   3     3818.02     3612.26    285.31 o 
 -17   2   3    13428.24    13147.58    306.29 o 
 -16   2   3    11765.41    11029.25    274.20 o 
 -15   2   3      465.42      467.74    110.97 o 
 -14   2   3      994.99      972.65    111.71 o 
 -13   2   3    18067.07    17375.83    349.52 o 
 -12   2   3     5352.88     5442.67    172.47 o 
 -11   2   3    31212.59    30773.39    542.89 o 
 -10   2   3       62.07      -40.49     55.34 o 
  -9   2   3    29600.19    31758.51    408.60 o 
  -8   2   3     1895.75     1583.16     54.10 o 
  -7   2   3     8192.95     9191.64    129.32 o 
  -6   2   3     3085.60     3134.24     60.58 o 
  -5   2   3    81622.46    83176.66    868.36 o 
  -4   2   3      960.56      891.25     27.24 o 
  -3   2   3   332373.97   321703.78   3876.41 o 
  -2   2   3      718.03      798.17     30.82 o 
  -1   2   3   106926.44   106157.18   1454.38 o 
   0   2   3     9995.51    10177.98    146.41 o 
   1   2   3   305124.03   305197.66   3905.77 o 
   2   2   3      482.51      335.26     24.27 o 
   3   2   3    22299.47    22939.65    305.63 o 
   4   2   3    21304.71    22511.71    301.41 o 
   5   2   3   381268.38   385041.19   5266.35 o 
   6   2   3     5502.00     6152.19    112.67 o 
   7   2   3   178264.30   170493.52   2186.33 o 
   8   2   3     8052.66     8452.30    162.73 o 
   9   2   3   118421.78   116921.24   2146.00 o 
  10   2   3      714.17      663.98    132.67 o 
  11   2   3     4725.77     4909.83    282.55 o 
  12   2   3      291.26       -1.64    105.19 o 
  13   2   3     1435.79     1173.22    125.00 o 
  14   2   3     1101.41      821.31    130.07 o 
  15   2   3    13804.38    13231.72    350.92 o 
  16   2   3     1762.11     1531.68    153.37 o 
  17   2   3     7258.61     7822.49    273.95 o 
  18   2   3     2540.52     2667.97    177.75 o 
  19   2   3      629.57     1185.13    165.69 o 
  20   2   3       72.90      616.67    155.75 o 
  21   2   3     1861.29     2501.45    196.89 o 
  22   2   3     2533.36     3021.77    210.50 o 
  23   2   3     4223.85     5364.58    302.66 o 
  24   2   3      798.60     1906.31    208.79 o 
 -25   3   3     3059.52     3428.96    275.74 o 
 -24   3   3       71.53      505.25    187.95 o 
 -23   3   3     4894.26     5806.52    274.67 o 
 -22   3   3      667.13     1119.50    182.55 o 
 -21   3   3    23574.83    24871.94    499.49 o 
 -20   3   3     1555.39     1809.93    156.68 o 
 -19   3   3    70573.94    70404.88   1204.89 o 
 -18   3   3     1135.94     1110.22    135.36 o 
 -17   3   3    51898.60    51926.56    905.72 o 
 -16   3   3      763.83      745.84    192.96 o 
 -15   3   3    39307.84    39085.55    695.60 o 
 -14   3   3       71.71       18.90     98.96 o 
 -13   3   3    96156.94    92720.58   1538.56 o 
 -12   3   3     1564.35     1429.73    103.26 o 
 -11   3   3   260593.97   251089.69   3708.78 o 
 -10   3   3      574.80      736.36     62.18 o 
  -9   3   3   290832.91   285366.06   3641.91 o 
  -8   3   3     2364.82     2695.11     73.06 o 
  -7   3   3   105932.20   108469.42   1312.30 o 
  -6   3   3     1461.69     1634.99     47.90 o 
  -5   3   3    31634.30    33122.38    386.03 o 
  -4   3   3     1913.63     2023.25     42.29 o 
  -3   3   3    21154.75    20575.70    289.46 o 
  -2   3   3     1793.90     1605.47     45.60 o 
  -1   3   3    88439.24    88424.66   1603.87 o 
   0   3   3      959.60      933.30     51.04 o 
   1   3   3    28961.04    28707.68    469.08 o 
   2   3   3     1606.08     1518.31     43.93 o 
   3   3   3     1858.83     1676.87     48.23 o 
   4   3   3     5681.89     6437.76     97.62 o 
   5   3   3    37391.54    37571.01    466.54 o 
   6   3   3       82.22       77.81     36.44 o 
   7   3   3    58221.50    61535.78    759.52 o 
   8   3   3       16.23      -49.40     49.40 o 
   9   3   3     4684.12     3699.26    141.93 o 
  10   3   3     2881.44     2551.60    143.15 o 
  11   3   3    29712.55    29586.03    802.25 o 
  12   3   3     7252.89     6702.95    406.87 o 
  13   3   3    56643.20    51222.01   2359.23 o 
  14   3   3    12628.62    11527.66    579.27 o 
  15   3   3   125840.70   117238.79   3041.95 o 
  16   3   3     8676.41     8535.90    278.03 o 
  17   3   3    83081.23    80822.30   1534.82 o 
  18   3   3       69.82      492.48    147.93 o 
  19   3   3    18541.14    19587.04    471.31 o 
  20   3   3       15.24      407.36    152.91 o 
  21   3   3    23665.42    24836.43    572.56 o 
  22   3   3      656.61     1406.31    185.06 o 
  23   3   3    31448.03    32915.48    716.63 o 
  24   3   3     1808.63     2968.17    221.44 o 
 -25   4   3    10436.78    11345.86    453.53 o 
 -24   4   3       11.86      346.73    221.18 o 
 -23   4   3    17037.66    17459.92    453.86 o 
 -22   4   3      186.88      543.08    151.89 o 
 -21   4   3    18827.95    19376.24    423.74 o 
 -20   4   3      373.43      538.14    157.86 o 
 -19   4   3    10829.19    11262.90    301.26 o 
 -18   4   3       33.05      -73.14    130.47 o 
 -17   4   3      152.17      342.25    120.56 o 
 -16   4   3     3301.22     2905.10    186.99 o 
 -15   4   3     3076.80     2863.34    148.70 o 
 -14   4   3       17.86       21.40    100.22 o 
 -13   4   3       90.94      161.86     96.69 o 
 -12   4   3        7.03      -54.38     78.64 o 
 -11   4   3     5491.32     5218.50    163.42 o 
 -10   4   3     2143.96     2096.83     93.18 o 
  -9   4   3    46258.07    47725.46    674.58 o 
  -8   4   3      325.33      356.70     40.73 o 
  -7   4   3    21145.17    21393.66    261.37 o 
  -6   4   3      357.77      394.94     28.91 o 
  -5   4   3    29601.40    31478.50    367.73 o 
  -4   4   3      237.77      277.28     25.89 o 
  -3   4   3    90707.53    93623.95   1278.02 o 
  -2   4   3    11142.98    11654.56    182.61 o 
  -1   4   3   168833.73   169898.86   2758.27 o 
   0   4   3     1489.65     1316.87     61.32 o 
   1   4   3   194009.92   192817.31   2849.15 o 
   2   4   3    18307.07    18777.52    266.82 o 
   3   4   3   120042.75   118357.61   1514.63 o 
   4   4   3     3242.25     3531.99     69.58 o 
   5   4   3   290130.97   291262.53   3736.84 o 
   6   4   3     5266.90     5703.43    107.28 o 
   7   4   3   179664.33   181008.27   2320.05 o 
   8   4   3      976.95      950.03     64.72 o 
   9   4   3   151127.70   158719.91   2924.80 o 
  10   4   3     2943.89     2821.20    205.35 o 
  11   4   3    58742.39    57607.12   1414.47 o 
  12   4   3     1657.38     1264.85    129.90 o 
  13   4   3    25282.71    23028.48    911.05 o 
  14   4   3     4596.47     3915.11    367.79 o 
  15   4   3    20176.72    18535.56    440.58 o 
  16   4   3     1666.94     1582.17    152.59 o 
  17   4   3     1001.13     1140.56    157.08 o 
  18   4   3       90.10      547.50    148.07 o 
  19   4   3       93.34      480.56    152.54 o 
  20   4   3        3.71      262.39    160.71 o 
  21   4   3       35.10      720.71    172.21 o 
  22   4   3     1804.01     2226.30    198.17 o 
  23   4   3      294.39     1160.01    192.09 o 
  24   4   3      815.52     1820.19    204.64 o 
 -24   5   3      937.48      904.49    228.28 o 
 -23   5   3     3849.01     3872.13    275.81 o 
 -22   5   3      125.09      437.44    170.86 o 
 -21   5   3     1352.66     1430.16    156.28 o 
 -20   5   3       12.52      162.31    138.07 o 
 -19   5   3     6853.01     7188.47    248.75 o 
 -18   5   3      582.99      361.38    126.54 o 
 -17   5   3     8309.78     8368.28    291.79 o 
 -16   5   3     2872.46     2342.04    142.34 o 
 -15   5   3    18037.70    17084.27    361.34 o 
 -14   5   3      678.62      663.80    104.51 o 
 -13   5   3    49757.87    48265.02    759.67 o 
 -12   5   3    10060.46     9964.37    211.91 o 
 -11   5   3    46145.16    48101.65    745.98 o 
 -10   5   3     9027.95     8821.11    178.32 o 
  -9   5   3    50422.51    51665.50    727.60 o 
  -8   5   3     3222.42     3152.09     81.36 o 
  -7   5   3    79010.20    79789.27    918.81 o 
  -6   5   3     6184.22     6868.48     97.49 o 
  -5   5   3   231964.69   235277.58   3003.57 o 
  -4   5   3     3404.09     4074.27     65.54 o 
  -3   5   3    31586.46    32287.35    482.80 o 
  -2   5   3     1572.37     1677.80     50.97 o 
  -1   5   3    30276.27    29453.08    483.27 o 
   0   5   3        1.01       25.38     28.86 o 
   1   5   3    24963.93    23897.83    443.93 o 
   2   5   3      298.61      323.13     24.92 o 
   3   5   3      343.17      273.29     30.96 o 
   4   5   3       24.05       -1.06     25.19 o 
   5   5   3    33364.01    34783.87    458.11 o 
   6   5   3        3.59       -9.41     35.22 o 
   7   5   3     5346.22     5090.51    112.68 o 
   8   5   3     9833.87     9576.94    186.77 o 
   9   5   3    21432.31    21522.03    395.66 o 
  10   5   3     3383.36     2768.75    161.68 o 
  11   5   3     9692.21     8805.94    368.56 o 
  12   5   3     2298.44     2051.94    208.42 o 
  13   5   3      680.13      590.75    121.83 o 
  14   5   3      135.06      -99.56    116.93 o 
  15   5   3    14253.93    12683.54    394.97 o 
  16   5   3      811.76      912.77    141.88 o 
  17   5   3    43045.87    40871.04    827.30 o 
  18   5   3     2108.40     2028.42    169.96 o 
  19   5   3    28642.57    29531.86    638.89 o 
  20   5   3     2021.12     2244.52    182.69 o 
  21   5   3    20190.91    22117.11    526.42 o 
  22   5   3      212.82      878.29    182.17 o 
  23   5   3    10210.53    11326.03    369.92 o 
  24   5   3      719.15     1770.11    257.06 o 
 -24   6   3       24.39      295.41    220.51 o 
 -23   6   3     1526.18     2069.66    259.17 o 
 -22   6   3      710.02     1051.60    219.31 o 
 -21   6   3     6912.05     7556.08    268.45 o 
 -20   6   3      211.10      258.32    136.08 o 
 -19   6   3      380.66      542.87    136.55 o 
 -18   6   3       11.82      -33.12    119.79 o 
 -17   6   3    11723.58    11502.50    334.04 o 
 -16   6   3      379.64      451.21    114.62 o 
 -15   6   3     2783.82     2560.69    136.14 o 
 -14   6   3     2781.78     2491.72    116.86 o 
 -13   6   3     2663.26     2444.33    146.36 o 
 -12   6   3     4656.47     4417.01    156.67 o 
 -11   6   3       30.90       87.36     71.93 o 
 -10   6   3       65.74       91.91     55.25 o 
  -9   6   3    14154.26    13994.33    223.04 o 
  -8   6   3     3123.15     2870.96     74.70 o 
  -7   6   3      302.71      676.05     38.03 o 
  -6   6   3     8309.33     8755.92    136.55 o 
  -5   6   3    23478.39    24207.72    302.23 o 
  -4   6   3       69.64       87.56     23.15 o 
  -3   6   3    27045.62    25653.77    388.18 o 
  -2   6   3    13645.64    13825.70    216.96 o 
  -1   6   3     2076.10     1884.08     61.90 o 
   0   6   3     2366.84     2361.76     69.25 o 
   1   6   3    64090.00    64208.45   1043.09 o 
   2   6   3      228.33      235.37     23.49 o 
   3   6   3   121635.70   123545.52   1826.25 o 
   4   6   3     1649.56     1663.06     66.81 o 
   5   6   3    17860.10    17891.07    233.08 o 
   6   6   3     1051.75      979.20     45.59 o 
   7   6   3     2908.45     3335.93     90.18 o 
   8   6   3      432.02      312.70     57.30 o 
   9   6   3     5850.97     6414.74    223.83 o 
  10   6   3      285.01      377.67     90.63 o 
  11   6   3     4128.96     3960.38    182.38 o 
  12   6   3     2158.68     1829.92    131.20 o 
  13   6   3     9448.01     8850.11    439.82 o 
  14   6   3      259.49      -49.21    121.09 o 
  15   6   3      725.31      627.23    134.28 o 
  16   6   3        9.95      102.10    132.48 o 
  17   6   3    11306.54    11076.48    317.58 o 
  18   6   3      755.08      976.61    152.35 o 
  19   6   3      898.03     1267.48    166.12 o 
  20   6   3       41.47      446.77    158.42 o 
  21   6   3     7081.05     8033.18    310.17 o 
  22   6   3      159.67      737.39    178.40 o 
  23   6   3      845.96     1745.85    228.62 o 
 -24   7   3      299.57      633.04    385.08 o 
 -23   7   3     1074.15     1660.46    243.93 o 
 -22   7   3      810.48     1094.68    219.64 o 
 -21   7   3     9803.01    10375.30    400.66 o 
 -20   7   3       11.85       83.59    162.53 o 
 -19   7   3     9603.24     9883.52    380.74 o 
 -18   7   3      638.99      657.65    128.35 o 
 -17   7   3     9616.06     8988.08    249.75 o 
 -16   7   3      497.28      502.86    116.33 o 
 -15   7   3     4616.57     4285.63    165.47 o 
 -14   7   3        9.56      -27.06     91.02 o 
 -13   7   3     3982.52     3765.90    144.41 o 
 -12   7   3     4640.15     4566.36    160.09 o 
 -11   7   3     7636.13     7639.57    175.59 o 
 -10   7   3     4168.26     3808.26    107.97 o 
  -9   7   3    28165.61    29846.71    433.17 o 
  -8   7   3        3.38       51.68     37.08 o 
  -7   7   3     6460.88     7622.02    139.46 o 
  -6   7   3     1140.61     1091.44     47.62 o 
  -5   7   3     4933.64     4624.16     78.93 o 
  -4   7   3      475.76      418.93     25.49 o 
  -3   7   3     8914.66     9691.61    162.04 o 
  -2   7   3       23.75       23.49     29.58 o 
  -1   7   3    66496.40    63880.20    944.04 o 
   0   7   3     5554.68     5770.04    116.76 o 
   1   7   3    77829.04    77057.57   1248.66 o 
   2   7   3     1213.14     1244.77     46.26 o 
   3   7   3       55.47       69.45     30.18 o 
   4   7   3      468.72      403.15     39.00 o 
   5   7   3    41454.45    42199.79    640.74 o 
   6   7   3      260.76      159.14     31.37 o 
   7   7   3     7988.59     8495.84    139.22 o 
   8   7   3       40.06      -34.20     51.19 o 
   9   7   3      562.95      628.04     77.15 o 
  10   7   3     5092.13     5097.36    177.12 o 
  11   7   3     4782.03     4817.42    268.14 o 
  12   7   3     2140.40     1804.05    160.91 o 
  13   7   3    24497.00    22325.32    768.53 o 
  14   7   3       17.65     -115.17    115.17 o 
  15   7   3    10781.73     9821.68    432.92 o 
  16   7   3     1671.96     1317.88    146.02 o 
  17   7   3     3413.57     3345.44    191.66 o 
  18   7   3      886.09     1074.28    154.12 o 
  19   7   3     1187.63     1376.01    167.99 o 
  20   7   3      811.64     1150.80    170.81 o 
  21   7   3     1396.67     1801.53    187.10 o 
  22   7   3     1732.74     2287.89    237.89 o 
  23   7   3     2788.09     3143.54    328.31 o 
 -24   8   3      541.36     1005.39    241.01 o 
 -23   8   3     7663.21     8388.60    602.08 o 
 -22   8   3      278.67      607.71    216.46 o 
 -21   8   3     2204.58     2234.79    290.26 o 
 -20   8   3       44.42      277.81    196.70 o 
 -19   8   3     4513.92     4510.37    446.71 o 
 -18   8   3      806.33      889.34    152.08 o 
 -17   8   3    12862.01    12866.90    374.67 o 
 -16   8   3      791.60      721.89    108.15 o 
 -15   8   3     8264.05     8191.42    212.93 o 
 -14   8   3     3646.84     3599.32    142.90 o 
 -13   8   3     1489.60     1286.09    103.20 o 
 -12   8   3     1317.44     1199.16     92.72 o 
 -11   8   3      818.52     1006.46     64.79 o 
 -10   8   3      114.66      168.96     47.35 o 
  -9   8   3    10589.80    11196.34    236.89 o 
  -8   8   3     2525.84     2519.58    101.37 o 
  -7   8   3    36641.89    35309.43    503.50 o 
  -6   8   3     5690.42     5979.34     99.46 o 
  -5   8   3   128865.34   126151.66   1514.09 o 
  -4   8   3      178.43      180.43     24.64 o 
  -3   8   3   144575.22   143091.67   2180.94 o 
  -2   8   3      219.39      252.00     38.21 o 
  -1   8   3   188559.84   192855.92   2826.00 o 
   0   8   3      268.33      323.72     40.19 o 
   1   8   3    99803.02   102335.56   1652.70 o 
   2   8   3     6460.90     6887.21    139.83 o 
   3   8   3    91351.85    95283.78   1304.14 o 
   4   8   3     2002.61     2314.65     72.55 o 
   5   8   3    14777.89    15399.88    235.63 o 
   6   8   3    11705.81    12780.93    222.60 o 
   7   8   3    14181.71    13565.27    189.66 o 
   8   8   3     1430.49     1382.11     65.81 o 
   9   8   3    24271.80    24594.30    401.39 o 
  10   8   3     5672.00     5970.81    188.57 o 
  11   8   3    56648.54    55497.18   1050.85 o 
  12   8   3      517.06      443.03    109.43 o 
  13   8   3    23693.48    22488.42    728.69 o 
  14   8   3      320.18      276.49    159.25 o 
  15   8   3    25292.10    23614.58    724.86 o 
  16   8   3        4.23       -3.72    116.50 o 
  17   8   3     9934.09    10250.34    274.83 o 
  18   8   3     1175.61     1385.16    193.86 o 
  19   8   3     1657.60     1865.66    170.15 o 
  20   8   3      395.78      414.59    192.61 o 
  21   8   3     2090.76     2287.66    295.91 o 
  22   8   3      325.31      806.91    281.53 o 
  23   8   3     1820.48     2178.21    313.42 o 
 -23   9   3    14926.73    15098.67    637.84 o 
 -22   9   3     1620.56     2332.27    267.35 o 
 -21   9   3    19260.55    19914.54    869.18 o 
 -20   9   3     2995.78     3541.49    336.74 o 
 -19   9   3    31770.35    31723.83   1713.09 o 
 -18   9   3     5802.32     5713.23    451.31 o 
 -17   9   3    73126.85    72075.90   2105.61 o 
 -16   9   3       79.40      325.49    103.27 o 
 -15   9   3   110776.22   107806.75   1629.86 o 
 -14   9   3     1506.78     1498.39    111.62 o 
 -13   9   3    73004.09    73438.35   1228.28 o 
 -12   9   3      661.24      758.51     66.48 o 
 -11   9   3    44977.99    44925.68    699.69 o 
 -10   9   3        9.32       59.16     83.81 o 
  -9   9   3    36576.32    37635.91    646.96 o 
  -8   9   3     1564.84     1525.20     77.30 o 
  -7   9   3    76611.95    78251.98   1009.02 o 
  -6   9   3        2.88       65.97     40.22 o 
  -5   9   3   105003.20   105788.84   1351.38 o 
  -4   9   3     3276.50     3793.71     81.58 o 
  -3   9   3    21394.40    20389.69    340.29 o 
  -2   9   3     1201.58     1364.94     65.19 o 
  -1   9   3    18292.48    17919.30    260.52 o 
   0   9   3     3575.68     3991.00     90.88 o 
   1   9   3    23114.63    23605.85    398.83 o 
   2   9   3     2626.36     3064.64     76.28 o 
   3   9   3    24208.36    25574.81    364.79 o 
   4   9   3     2267.36     2174.73     74.36 o 
   5   9   3      138.25      118.85     45.16 o 
   6   9   3       54.66        5.03     52.58 o 
   7   9   3    34466.58    35694.20    744.92 o 
   8   9   3      920.97     1153.27     58.61 o 
   9   9   3    90772.65    89810.21   1167.14 o 
  10   9   3       57.79      108.03     79.00 o 
  11   9   3   100705.59    98763.41   1627.48 o 
  12   9   3      711.91      567.16    124.14 o 
  13   9   3    53987.24    51559.62   1019.03 o 
  14   9   3      654.40      512.79    144.08 o 
  15   9   3    25774.56    24561.14    570.49 o 
  16   9   3     1030.61     1065.83    127.10 o 
  17   9   3    32816.37    30650.00    643.34 o 
  18   9   3     4668.29     4863.96    281.04 o 
  19   9   3    41318.63    41197.86    979.02 o 
  20   9   3     8550.09     9269.04    487.82 o 
  21   9   3    20735.84    21426.06    739.38 o 
  22   9   3     4248.33     5316.40    748.52 o 
 -23  10   3    15236.24    16131.12   1024.56 o 
 -22  10   3     4033.72     4797.56    971.48 o 
 -21  10   3    17977.19    19114.93   1214.05 o 
 -20  10   3        3.18      250.21    205.04 o 
 -19  10   3     5548.14     5801.42    579.54 o 
 -18  10   3     7601.06     7644.56    783.86 o 
 -17  10   3     1040.53     1251.74    188.88 o 
 -16  10   3     1522.78     1788.78    147.10 o 
 -15  10   3     4139.04     5046.22    209.76 o 
 -14  10   3      419.87      416.82    128.47 o 
 -13  10   3    10994.92    10475.98    243.70 o 
 -12  10   3     3468.35     3641.20    192.52 o 
 -11  10   3      475.66      597.46     95.90 o 
 -10  10   3       64.46      141.27     85.46 o 
  -9  10   3    84823.76    84945.25   1274.47 o 
  -8  10   3     1164.69     1332.58     90.61 o 
  -7  10   3   178543.55   179229.06   2281.63 o 
  -6  10   3     3045.09     3333.89     86.89 o 
  -5  10   3   199611.55   204777.72   2603.86 o 
  -4  10   3     6468.44     6512.97    106.40 o 
  -3  10   3    95399.70    97595.22   1461.25 o 
  -2  10   3     3914.00     3902.15     94.21 o 
  -1  10   3    70140.38    71917.34    983.93 o 
   0  10   3      106.78      162.02     41.67 o 
   1  10   3   176011.22   174440.64   2808.27 o 
   2  10   3     2173.07     2176.60     79.87 o 
   3  10   3   163872.03   166568.92   2269.75 o 
   4  10   3     4036.28     4068.87     95.32 o 
   5  10   3    44088.16    45823.16    644.83 o 
   6  10   3     3462.57     3670.59    110.56 o 
   7  10   3     7452.33     8634.12    199.12 o 
   8  10   3     5347.83     5576.53    166.22 o 
   9  10   3    36496.17    38438.48    702.26 o 
  10  10   3     3572.60     3690.73    172.83 o 
  11  10   3   110436.17   109966.59   1868.03 o 
  12  10   3      559.77      548.66    107.58 o 
  13  10   3    59249.00    56144.10   1205.58 o 
  14  10   3      425.85      336.47    116.46 o 
  15  10   3     5377.39     5209.83    276.90 o 
  16  10   3     2975.27     2751.69    173.86 o 
  17  10   3      239.64      299.97    164.16 o 
  18  10   3     2437.28     2345.74    282.94 o 
  19  10   3      230.83      586.60    259.01 o 
  20  10   3      112.27      429.10    266.44 o 
  21  10   3      569.50     1069.28    283.39 o 
  22  10   3      494.58     1005.47    279.49 o 
 -22  11   3     1535.04     1725.30    311.40 o 
 -21  11   3     6082.96     6384.50    597.22 o 
 -20  11   3     4501.17     5220.80   1120.12 o 
 -19  11   3    22954.82    23808.39   1135.07 o 
 -18  11   3     2590.78     3008.58    225.56 o 
 -17  11   3    39403.62    38961.09    714.08 o 
 -16  11   3      341.91      604.84    132.56 o 
 -15  11   3    72589.05    71713.27   1841.26 o 
 -14  11   3     2301.19     2384.03    158.77 o 
 -13  11   3    40578.23    40576.47    800.82 o 
 -12  11   3        4.92       76.39    118.06 o 
 -11  11   3     6381.86     6570.44    194.40 o 
 -10  11   3      350.92      351.79     89.27 o 
  -9  11   3      323.76      488.29     78.10 o 
  -8  11   3       73.89       74.41     57.48 o 
  -7  11   3     8462.86     8188.29    153.89 o 
  -6  11   3      611.02      606.87     53.17 o 
  -5  11   3    85858.05    86718.09   1113.78 o 
  -4  11   3       47.29      174.99     34.01 o 
  -3  11   3    30437.75    30069.96    462.27 o 
  -2  11   3     3850.56     3858.30     98.52 o 
  -1  11   3    13461.08    14123.78    233.19 o 
   0  11   3     1560.85     1866.42     75.24 o 
   1  11   3     3612.10     3667.00     94.52 o 
   2  11   3       70.77       86.11     36.33 o 
   3  11   3    22863.57    22313.37    323.74 o 
   4  11   3     2413.83     2455.29     80.83 o 
   5  11   3     2033.08     1835.62     75.44 o 
   6  11   3       73.94       75.25     56.67 o 
   7  11   3    38485.11    39037.04    825.76 o 
   8  11   3      387.31      279.16     82.48 o 
   9  11   3    89084.07    90420.12   1937.80 o 
  10  11   3     2707.86     2777.56    151.94 o 
  11  11   3    84304.16    83836.23   1387.07 o 
  12  11   3       67.96        2.25    134.61 o 
  13  11   3    11951.97    12047.42    357.59 o 
  14  11   3      261.63       59.87    128.73 o 
  15  11   3     4616.76     4178.33    214.28 o 
  16  11   3       44.17      -17.92    158.45 o 
  17  11   3     9932.66     9647.66    456.81 o 
  18  11   3     2101.29     2121.17    275.42 o 
  19  11   3    12518.38    12085.79    517.98 o 
  20  11   3     4108.39     5243.43    411.42 o 
  21  11   3    10635.50    12060.66    952.90 o 
 -22  12   3      825.43     1408.65    613.15 o 
 -21  12   3     1656.49     2002.54    427.34 o 
 -20  12   3      291.42      285.32    469.81 o 
 -19  12   3      556.42      754.10    249.43 o 
 -18  12   3      377.62      374.01    197.16 o 
 -17  12   3      129.82      644.45    205.35 o 
 -16  12   3      332.00      453.39    131.38 o 
 -15  12   3     4786.73     5754.39    350.89 o 
 -14  12   3     1352.07     1553.27    150.00 o 
 -13  12   3     4913.50     5635.36    222.36 o 
 -12  12   3      106.58      115.79    115.93 o 
 -11  12   3      945.20      932.35    101.21 o 
 -10  12   3      571.92      535.49     89.93 o 
  -9  12   3     5898.06     6132.76    144.17 o 
  -8  12   3     1855.73     1726.89     76.62 o 
  -7  12   3    10796.38    10831.10    190.14 o 
  -6  12   3     2769.21     2627.09     94.28 o 
  -5  12   3    21448.14    21136.99    291.98 o 
  -4  12   3      370.91      442.25     39.95 o 
  -3  12   3    48225.05    48851.26    734.28 o 
  -2  12   3     3710.75     3708.51    100.29 o 
  -1  12   3    25775.30    25665.51    488.27 o 
   0  12   3      524.93      516.65     57.14 o 
   1  12   3    13460.24    13952.41    255.75 o 
   2  12   3      606.41      686.36     50.07 o 
   3  12   3      733.37      726.44     48.34 o 
   4  12   3      488.19      508.11     51.48 o 
   5  12   3      184.14      256.65     53.76 o 
   6  12   3      127.56      132.19     56.40 o 
   7  12   3     3785.01     3723.21    131.61 o 
   8  12   3      515.17      460.55     84.18 o 
   9  12   3      113.63       67.02     88.19 o 
  10  12   3      108.73       35.45     90.62 o 
  11  12   3     1120.21     1156.84    107.02 o 
  12  12   3      528.17      441.62    142.52 o 
  13  12   3    10403.83     9951.29    284.85 o 
  14  12   3      599.51      346.72    203.56 o 
  15  12   3    11073.08     9915.89    966.17 o 
  16  12   3     1108.01     1031.51    291.97 o 
  17  12   3     1555.25     1088.34    260.87 o 
  18  12   3     1137.31     1152.25    273.95 o 
  19  12   3      408.10      935.14    277.70 o 
  20  12   3       75.80      126.35    272.13 o 
  21  12   3      214.49     1009.75    286.26 o 
 -21  13   3       11.14      246.25    536.17 o 
 -20  13   3       74.84      303.94    408.76 o 
 -19  13   3      795.62     1184.72    260.87 o 
 -18  13   3      706.90      871.41    210.44 o 
 -17  13   3     1889.34     1786.17    224.56 o 
 -16  13   3     1690.18     1744.76    291.12 o 
 -15  13   3    10998.73    10928.20    397.37 o 
 -14  13   3        5.86      216.26    132.00 o 
 -13  13   3     4773.15     5326.75    379.29 o 
 -12  13   3      117.68      224.69    131.79 o 
 -11  13   3     5236.60     5352.32    175.19 o 
 -10  13   3     6944.17     6726.41    169.91 o 
  -9  13   3    13813.63    14085.56    238.43 o 
  -8  13   3      933.29      958.19     72.17 o 
  -7  13   3    42450.48    42517.13    674.69 o 
  -6  13   3     2293.45     2263.55     95.37 o 
  -5  13   3     3330.71     3513.86     91.29 o 
  -4  13   3      610.80      632.95     45.69 o 
  -3  13   3     2228.76     2120.61    123.08 o 
  -2  13   3       83.16       50.00     50.74 o 
  -1  13   3    11806.95    11484.14    251.85 o 
   0  13   3     5589.33     5717.82    184.43 o 
   1  13   3     3266.16     2747.26    101.28 o 
   2  13   3     1308.45     1293.94     80.72 o 
   3  13   3      283.26      298.15     74.77 o 
   4  13   3      593.78      614.71     83.88 o 
   5  13   3     3046.83     3269.78    202.19 o 
   6  13   3       22.31      -39.25    114.94 o 
   7  13   3      137.88       60.77     71.86 o 
   8  13   3        2.68     -116.07    116.07 o 
   9  13   3      351.28       97.38    101.74 o 
  10  13   3     2988.64     2807.53    127.91 o 
  11  13   3      644.24      586.21    103.74 o 
  12  13   3     3286.23     3063.77    325.16 o 
  13  13   3      122.33      157.90    304.37 o 
  14  13   3      592.39      347.35    440.62 o 
  15  13   3      480.88      355.38    289.32 o 
  16  13   3      322.59      217.27    347.71 o 
  17  13   3     2427.47     2105.06    358.33 o 
  18  13   3       89.25      257.47    262.76 o 
  19  13   3    10699.98     9931.75    502.33 o 
  20  13   3       15.22      626.63    287.00 o 
 -20  14   3        1.19      236.45    578.64 o 
 -19  14   3      771.58      779.22    706.05 o 
 -18  14   3      228.89      276.87    202.14 o 
 -17  14   3      236.94      450.05    276.25 o 
 -16  14   3      105.19      209.81    215.23 o 
 -15  14   3     1710.32     2196.06    366.29 o 
 -14  14   3     3340.85     3106.75    347.71 o 
 -13  14   3     1362.80     1445.20    203.00 o 
 -12  14   3     3373.28     3351.18    522.11 o 
 -11  14   3       86.82      210.89     93.31 o 
 -10  14   3      843.82      836.88     94.56 o 
  -9  14   3     8592.02     8354.79    205.22 o 
  -8  14   3     3863.36     4024.15    138.59 o 
  -7  14   3    20173.76    19055.02    500.18 o 
  -6  14   3     2034.64     2189.41    148.32 o 
  -5  14   3     6974.19     7113.81    157.15 o 
  -4  14   3     3948.97     3812.61    210.90 o 
  -3  14   3     1336.91     1182.98     93.78 o 
  -2  14   3       11.82      -75.19     75.19 o 
  -1  14   3     4440.07     4588.53    159.97 o 
   0  14   3      647.46      535.44     59.93 o 
   1  14   3   115247.70   114340.51   1687.78 o 
   2  14   3      416.68      643.31     60.98 o 
   3  14   3   203240.52   202136.00   2966.61 o 
   4  14   3     2676.54     2826.12    234.30 o 
   5  14   3    82283.91    82465.06   1514.73 o 
   6  14   3       53.49      -26.24    141.75 o 
   7  14   3     4997.32     4503.20    247.76 o 
   8  14   3       16.28        3.76    116.40 o 
   9  14   3    30892.00    31214.99    722.04 o 
  10  14   3      816.96      658.61    151.46 o 
  11  14   3    38799.18    38443.36    766.25 o 
  12  14   3     2160.50     1987.92    161.63 o 
  13  14   3     7933.31     7670.75    326.15 o 
  14  14   3     2722.37     1895.71    253.19 o 
  15  14   3      573.97      209.69    299.94 o 
  16  14   3      749.60      690.30    499.01 o 
  17  14   3     1731.76     1388.46    277.70 o 
  18  14   3      152.10      111.48    266.52 o 
  19  14   3      179.52      762.36    287.00 o 
 -20  15   3      110.38      305.25    549.44 o 
 -19  15   3     3683.77     3385.11    269.85 o 
 -18  15   3      662.13      779.41    296.32 o 
 -17  15   3    16800.48    16779.11    832.99 o 
 -16  15   3      341.38      645.45    310.55 o 
 -15  15   3    62218.53    63269.61   1732.33 o 
 -14  15   3        8.19      329.42    268.09 o 
 -13  15   3    60710.44    62068.15   1689.08 o 
 -12  15   3     3450.82     3418.06    354.27 o 
 -11  15   3    34178.94    34350.33    798.67 o 
 -10  15   3     4807.60     4961.97    197.20 o 
  -9  15   3    66666.34    67181.29   2360.96 o 
  -8  15   3     3669.09     3613.92    328.12 o 
  -7  15   3    93938.20    95645.66   2950.41 o 
  -6  15   3     1363.30     1423.45    165.51 o 
  -5  15   3   114427.80   116234.95   1881.07 o 
  -4  15   3      598.20      635.60     79.20 o 
  -3  15   3     4514.67     4839.50    121.04 o 
  -2  15   3       23.50       52.72     48.29 o 
  -1  15   3      828.43      765.96     52.87 o 
   0  15   3      173.70      136.65     58.26 o 
   1  15   3     4892.01     5163.15    255.56 o 
   2  15   3      680.94      725.29     63.98 o 
   3  15   3      162.17      157.58     66.87 o 
   4  15   3        1.51      -40.50    134.11 o 
   5  15   3       42.65       26.62    183.90 o 
   6  15   3       23.04      -13.31    104.09 o 
   7  15   3     2376.02     2360.72    146.87 o 
   8  15   3      385.32      255.88    125.76 o 
   9  15   3     8989.96     9230.08    305.15 o 
  10  15   3     7308.69     7413.13    287.07 o 
  11  15   3    34552.51    34645.06    701.91 o 
  12  15   3     3812.84     3864.60    244.41 o 
  13  15   3     9140.33     8509.23    491.05 o 
  14  15   3      748.74      644.89    234.41 o 
  15  15   3     9477.56     8861.79   1061.72 o 
  16  15   3      107.41       35.82    245.85 o 
  17  15   3    25666.65    24413.74   1024.56 o 
  18  15   3      755.98      774.92    287.14 o 
  19  15   3    50522.46    49036.11   1433.92 o 
 -19  16   3     3078.49     3204.77    314.93 o 
 -18  16   3       28.88       83.05    223.53 o 
 -17  16   3      917.70      745.07    283.22 o 
 -16  16   3      147.63      511.22    238.34 o 
 -15  16   3       21.44      336.04    225.13 o 
 -14  16   3     2481.85     2672.23    253.36 o 
 -13  16   3     2117.15     2168.70    345.06 o 
 -12  16   3     2481.32     2409.04    230.65 o 
 -11  16   3     1369.40     1406.04    169.04 o 
 -10  16   3     1009.53      668.34    181.80 o 
  -9  16   3     5775.35     5630.88    231.51 o 
  -8  16   3      318.50      186.09    121.44 o 
  -7  16   3     7383.09     7632.66    328.10 o 
  -6  16   3       96.29      -28.01    106.92 o 
  -5  16   3    14851.55    15451.88    386.01 o 
  -4  16   3       67.93       47.20     79.09 o 
  -3  16   3    18328.69    18520.18    369.34 o 
  -2  16   3      414.47      202.47     57.71 o 
  -1  16   3    22220.01    22291.83    417.18 o 
   0  16   3     1557.59     1370.27     70.00 o 
   1  16   3   117537.97   117929.63   1912.01 o 
   2  16   3     1526.97     1645.32     88.34 o 
   3  16   3   138014.86   139421.44   2513.44 o 
   4  16   3     1750.26     1791.58    227.57 o 
   5  16   3   120020.95   121740.92   2206.18 o 
   6  16   3       13.83      166.50    112.35 o 
   7  16   3    66417.49    68388.19   1651.00 o 
   8  16   3      491.37      598.08    135.56 o 
   9  16   3    69585.95    71103.73   1645.41 o 
  10  16   3     2024.52     2194.13    177.91 o 
  11  16   3    42169.29    42183.56    836.62 o 
  12  16   3     1125.86     1187.78    217.40 o 
  13  16   3     4821.69     4519.78    369.63 o 
  14  16   3     1078.58     1162.19    337.10 o 
  15  16   3      442.19      334.77    245.68 o 
  16  16   3      115.36      -66.24    255.17 o 
  17  16   3      327.81      531.16    265.80 o 
  18  16   3       43.28       47.01    284.62 o 
 -18  17   3      163.20      343.18    260.70 o 
 -17  17   3     7322.52     7492.79    531.08 o 
 -16  17   3      530.29      841.34    247.41 o 
 -15  17   3    16848.39    17496.87    619.34 o 
 -14  17   3      978.77      923.93    226.52 o 
 -13  17   3    29742.54    28682.38   1396.17 o 
 -12  17   3      124.89       28.36    197.05 o 
 -11  17   3    38875.52    37318.49   1611.17 o 
 -10  17   3       28.44        7.33    172.55 o 
  -9  17   3    60180.68    59611.95   1599.09 o 
  -8  17   3     2664.13     2701.39    416.73 o 
  -7  17   3    31389.68    33700.43    759.00 o 
  -6  17   3     1185.80      988.28    126.35 o 
  -5  17   3    28621.11    29544.31    666.99 o 
  -4  17   3      563.16      506.20    105.24 o 
  -3  17   3     1855.60     1955.50    134.74 o 
  -2  17   3      155.06      153.30     88.06 o 
  -1  17   3     5930.08     5810.60    265.43 o 
   0  17   3      624.63      657.44    102.04 o 
   2  17   3      269.40      397.80    109.01 o 
   3  17   3     7507.86     7615.74    332.08 o 
   4  17   3     1731.83     1352.74    105.96 o 
   5  17   3     3993.54     4295.95    199.69 o 
   6  17   3      774.11      655.38    123.76 o 
   7  17   3     1281.00     1044.91    140.39 o 
   8  17   3     1388.50     1417.36    158.51 o 
   9  17   3      431.88      367.96    148.27 o 
  10  17   3     2510.71     2338.28    225.22 o 
  11  17   3     6086.75     5856.11    274.64 o 
  12  17   3     2894.12     2852.48    242.33 o 
  13  17   3    15568.05    14930.50    457.08 o 
  14  17   3     2016.63     2035.91    271.97 o 
  15  17   3    16121.61    15258.98    594.75 o 
  16  17   3     1197.38     1123.08    275.88 o 
  17  17   3    13954.26    13428.55    589.30 o 
 -17  18   3      987.70     1642.54    682.16 o 
 -16  18   3     2138.34     2484.44    290.75 o 
 -15  18   3      376.96      540.99    243.65 o 
 -14  18   3      199.41       44.44    227.08 o 
 -13  18   3    13240.20    13409.88    541.48 o 
 -12  18   3      348.04       39.81    202.70 o 
 -11  18   3     3350.43     3239.73    249.43 o 
 -10  18   3      185.71     -124.75    188.46 o 
  -9  18   3     2040.89     1862.14    204.55 o 
  -8  18   3     4086.95     3870.60    506.97 o 
  -7  18   3     5590.74     5946.69    298.41 o 
  -6  18   3     1775.18     1643.35    143.22 o 
  -5  18   3      122.31      161.99    114.81 o 
  -4  18   3      998.35      928.94    118.23 o 
  -3  18   3    13379.54    13420.50    348.83 o 
  -2  18   3        1.78       23.78     94.16 o 
  -1  18   3     7822.51     7823.29    276.76 o 
   0  18   3       30.01      -30.97    103.70 o 
   1  18   3     4869.08     4674.96    216.83 o 
   2  18   3     1006.82      886.04    127.41 o 
   3  18   3     4433.09     4439.88    219.95 o 
   4  18   3      151.81       82.66    127.41 o 
   5  18   3    21618.67    21805.37    521.30 o 
   6  18   3       22.24       18.94    144.44 o 
   7  18   3    41437.48    42744.48    952.92 o 
   8  18   3       43.65      116.60    147.56 o 
   9  18   3    18353.25    19519.35    618.83 o 
  10  18   3      164.99        2.88    194.91 o 
  11  18   3     2823.28     2788.60    247.92 o 
  12  18   3      125.97      135.64    176.32 o 
  13  18   3     1622.73     1821.58    211.18 o 
  14  18   3      147.09      152.45    245.68 o 
  15  18   3       21.21     -151.61    251.17 o 
  16  18   3      219.54      110.09    279.18 o 
 -16  19   3      206.61      355.68    376.91 o 
 -15  19   3     1481.05     1428.75    262.44 o 
 -14  19   3      955.31      715.31    241.92 o 
 -13  19   3       11.88     -194.12    224.85 o 
 -12  19   3       10.71     -207.08    209.31 o 
 -11  19   3     1635.57     1534.23    225.23 o 
 -10  19   3        9.27     -192.64    192.64 o 
  -9  19   3     3622.10     3728.17    281.36 o 
  -8  19   3      183.86      -47.19    170.52 o 
  -7  19   3       31.39     -155.48    155.48 o 
  -6  19   3       10.19      -19.31    148.89 o 
  -5  19   3     8814.62     8820.23    336.28 o 
  -4  19   3      136.83      206.32    112.96 o 
  -3  19   3     1522.62     1643.94    125.09 o 
  -2  19   3      144.21      259.96    113.91 o 
  -1  19   3        9.08       53.09    167.22 o 
   0  19   3       24.97       42.80    113.91 o 
   1  19   3       21.52       81.26    118.53 o 
   2  19   3     1131.71      989.56    135.12 o 
   3  19   3     8005.89     8174.83    307.63 o 
   4  19   3      983.05      848.37    142.82 o 
   5  19   3     8245.14     8232.06    376.91 o 
   6  19   3     1823.40     1625.55    148.31 o 
   7  19   3       27.42      -35.89    139.71 o 
   8  19   3     1433.42     1123.23    194.91 o 
   9  19   3    10440.87    11233.27    432.57 o 
  10  19   3      410.50      412.46    207.71 o 
  11  19   3     5973.91     6594.50    416.73 o 
  12  19   3       15.49      -68.42    175.19 o 
  13  19   3       10.79      -63.09    187.15 o 
  14  19   3       56.14     -242.61    242.61 o 
  15  19   3       37.27      -19.55    260.38 o 
 -14  20   3     1121.39     1042.23    252.86 o 
 -13  20   3     1217.57     1181.85    241.92 o 
 -12  20   3      668.63      478.50    221.09 o 
 -11  20   3       52.55     -161.06    209.81 o 
 -10  20   3       36.11     -120.87    195.09 o 
  -9  20   3     5359.84     5144.02    315.32 o 
  -8  20   3      478.92      321.59    177.56 o 
  -7  20   3    14466.75    15893.02    952.90 o 
  -6  20   3       59.15       13.99    155.57 o 
  -5  20   3    21802.80    22762.86    658.14 o 
  -4  20   3      743.58      744.20    278.70 o 
  -3  20   3    18283.82    18243.81    540.77 o 
  -2  20   3     1784.66     1744.33    148.29 o 
  -1  20   3    13984.80    13727.10    427.73 o 
   0  20   3      345.16      146.46    130.61 o 
   1  20   3    17973.02    18098.01    552.10 o 
   2  20   3     2252.94     2247.27    167.08 o 
   3  20   3    10369.36    10223.21    360.48 o 
   4  20   3     1466.53     1115.49    155.57 o 
   5  20   3     1628.48     1253.78    169.88 o 
   6  20   3       56.14       -2.84    156.46 o 
   7  20   3      863.98      759.32    179.72 o 
   8  20   3       36.40     -168.91    183.52 o 
   9  20   3     5935.01     5380.20    336.23 o 
  10  20   3      158.12       39.60    206.29 o 
  11  20   3     8638.23     8197.25    676.85 o 
  12  20   3      179.37        3.37    191.03 o 
  13  20   3     8691.22     8832.84    375.76 o 
 -13  21   3    14693.32    14174.03    785.68 o 
 -12  21   3       11.68     -189.69    223.73 o 
 -11  21   3    15776.04    15880.80    574.18 o 
 -10  21   3      306.74      349.71    260.12 o 
  -9  21   3    17808.00    18319.19    600.46 o 
  -8  21   3      304.19      396.99    188.20 o 
  -7  21   3    16445.46    16881.81    671.54 o 
  -6  21   3       93.27       20.81    299.94 o 
  -5  21   3     9748.55     9620.84    362.03 o 
  -4  21   3      433.99      488.39    151.19 o 
  -3  21   3    10754.23    10944.20    377.90 o 
  -2  21   3      119.03      161.91    135.52 o 
  -1  21   3    12982.23    13536.10    431.50 o 
   0  21   3       46.21      120.70    137.38 o 
   1  21   3    10163.96    10512.06    365.80 o 
   2  21   3      862.09      651.89    151.72 o 
   3  21   3        8.18     -142.82    142.82 o 
   4  21   3        8.25     -149.23    149.23 o 
   5  21   3     6500.91     6139.34    565.37 o 
   6  21   3       87.34       79.28    166.93 o 
   7  21   3     5966.77     5700.77    320.47 o 
   8  21   3        1.53      -70.63    189.68 o 
   9  21   3     7409.48     7576.91    389.04 o 
  10  21   3        0.69      -76.88    212.39 o 
  11  21   3    10803.84    11561.23    497.73 o 
 -10  22   3       26.22       21.42    307.90 o 
  -9  22   3     3246.57     3001.13    599.87 o 
  -8  22   3      434.88      106.17    286.67 o 
  -7  22   3    10569.63     9831.57    568.02 o 
  -6  22   3      154.14      -37.16    281.36 o 
  -5  22   3    33536.62    33062.11   1332.46 o 
  -4  22   3     1105.17      923.70    286.67 o 
  -3  22   3    53309.02    54025.86   2059.75 o 
  -2  22   3     1461.37     1454.56    291.97 o 
  -1  22   3    46431.41    48706.62   1868.64 o 
   0  22   3     1332.40      987.40    276.05 o 
   1  22   3    24818.19    22981.03    971.48 o 
   2  22   3     2862.25     2261.47    302.59 o 
   3  22   3    21118.63    20357.00    607.24 o 
   4  22   3     2447.99     2340.43    193.85 o 
   5  22   3    15992.33    15250.30    501.49 o 
   6  22   3      537.46      347.85    180.64 o 
   7  22   3    24720.39    24720.91    737.44 o 
   8  22   3       50.73       60.82    196.83 o 
   9  22   3    20480.18    20767.29    675.18 o 
  -8  23   3      135.73     -307.90    307.90 o 
  -7  23   3    10591.50     9560.83    573.33 o 
  -6  23   3       73.71     -164.57    276.05 o 
  -5  23   3     1976.41     1571.35    313.21 o 
  -4  23   3       67.78       15.93    276.05 o 
  -3  23   3     3579.30     4650.35    445.92 o 
  -2  23   3     1519.94     1682.83    297.28 o 
  -1  23   3    12218.77    13101.68    658.27 o 
   0  23   3      340.46      122.10    265.43 o 
   1  23   3     8517.18     8987.50    541.48 o 
   2  23   3        0.35     -249.51    249.51 o 
   3  23   3      173.51       15.93    265.43 o 
   4  23   3       56.12      -31.85    265.43 o 
   5  23   3     3302.56     3238.26    345.06 o 
   6  23   3      298.34      345.06    291.97 o 
   7  23   3     1678.47     1539.14    218.42 o 
  -3  24   3     8668.90     9125.52    578.64 o 
  -2  24   3      825.19      695.43    297.28 o 
  -1  24   3     5072.47     4873.32    461.85 o 
   0  24   3      969.66      615.80    286.67 o 
   1  24   3     6869.23     6412.82    488.39 o 
   2  24   3      504.63      106.17    281.36 o 
 -25   0   4     6556.27     7834.81    471.00 o 
 -24   0   4    15138.24    16026.10    615.58 o 
 -23   0   4     1655.63     1764.43    275.73 o 
 -22   0   4    22879.77    24877.16    896.12 o 
 -21   0   4    10475.35    11329.64    399.86 o 
 -20   0   4    15478.92    15734.74    468.52 o 
 -19   0   4    33122.82    32734.41    784.87 o 
 -18   0   4      216.69      303.99    157.33 o 
 -17   0   4    26381.81    25629.69    703.29 o 
 -16   0   4      706.87      658.55    177.75 o 
 -15   0   4     5087.68     4902.71    243.19 o 
 -14   0   4     2123.94     1956.14    151.46 o 
 -13   0   4    24197.17    22481.43    537.61 o 
 -12   0   4    23370.49    21800.13    516.12 o 
 -11   0   4    27915.09    26991.80    614.34 o 
 -10   0   4    77791.68    79173.65   1673.92 o 
  -9   0   4       28.20      159.33     72.03 o 
  -8   0   4    11184.27    11453.39    199.94 o 
  -7   0   4      211.21      339.26     43.78 o 
  -6   0   4     9123.72    10370.38    171.22 o 
  -5   0   4    23035.11    23109.49    385.38 o 
  -4   0   4     8195.23     8296.25    150.32 o 
  -3   0   4   222640.69   221434.41   4025.24 o 
  -2   0   4   148944.63   150146.88   2726.60 o 
  -1   0   4   140051.56   143676.72   2598.56 o 
   0   0   4    49449.50    52118.14    947.59 o 
   1   0   4      813.24      850.90     47.33 o 
   2   0   4     1018.61     1222.62     63.29 o 
   3   0   4   127410.39   127592.59   2311.89 o 
   4   0   4   146901.72   150534.13   2728.61 o 
   5   0   4   376496.63   368386.09   6684.87 o 
   6   0   4   250428.05   255583.09   4633.65 o 
   7   0   4   418378.63   423115.00   7669.33 o 
   8   0   4   146122.19   148781.84   5327.21 o 
   9   0   4   101148.61   101218.09   2635.13 o 
  10   0   4    21167.62    21387.46    628.75 o 
  11   0   4    14897.86    13798.35    501.66 o 
  12   0   4     5636.24     5188.03    427.34 o 
  13   0   4    12022.95    10792.41    409.16 o 
  14   0   4    19936.64    17912.89   1260.80 o 
  15   0   4    10970.90     8994.94   1085.61 o 
  16   0   4    24499.90    23209.61   1980.12 o 
  17   0   4      242.23      360.19    200.17 o 
  18   0   4     4321.81     4994.11    348.13 o 
  19   0   4     2771.90     2759.39    266.20 o 
  20   0   4      261.16      667.70    227.08 o 
  21   0   4      643.51     1518.23    260.38 o 
  22   0   4     7719.86     9789.17    499.25 o 
  23   0   4      775.89     1529.73    287.00 o 
  24   0   4     2477.69     3526.41    326.51 o 
 -25   1   4      426.61      761.64    191.97 o 
 -24   1   4     2465.96     2860.82    211.57 o 
 -23   1   4     5593.24     5756.98    249.69 o 
 -22   1   4      242.96      542.79    170.74 o 
 -21   1   4    24011.10    24652.26    454.14 o 
 -20   1   4     1111.98     1310.30    135.61 o 
 -19   1   4    20588.67    21451.51    402.53 o 
 -18   1   4     3224.26     3060.00    146.93 o 
 -17   1   4    16488.53    16118.80    315.70 o 
 -16   1   4      351.72      217.92    101.50 o 
 -15   1   4     9312.64     9154.56    217.69 o 
 -14   1   4    14241.40    14029.34    271.27 o 
 -13   1   4    59280.75    57873.77    890.24 o 
 -12   1   4    63794.17    62663.72    953.86 o 
 -11   1   4   198770.16   193984.98   2859.39 o 
 -10   1   4   125740.13   126687.82   1627.13 o 
  -9   1   4   123729.21   122240.83   1479.03 o 
  -8   1   4    44095.81    42506.72    476.39 o 
  -7   1   4    63514.12    64900.52    748.88 o 
  -6   1   4   105677.13   108335.02   1129.22 o 
  -5   1   4    48472.84    50349.33    553.69 o 
  -4   1   4   121694.90   123164.81   1404.44 o 
  -3   1   4   178255.20   179295.34   2303.63 o 
  -2   1   4    31979.02    32891.13    426.28 o 
  -1   1   4     5357.58     5209.96     78.26 o 
   0   1   4     1172.45     1229.86     37.62 o 
   1   1   4     2943.49     2788.95     54.06 o 
   2   1   4    22909.95    22903.12    301.46 o 
   3   1   4    75312.86    74323.88    955.09 o 
   4   1   4      166.51      193.75     31.60 o 
   5   1   4    23964.15    23159.08    314.34 o 
   6   1   4    26327.76    27269.38    370.64 o 
   7   1   4     8448.83     9016.61    152.19 o 
   8   1   4       96.89        6.30     65.07 o 
   9   1   4     1436.03     1032.81     96.28 o 
  10   1   4     4379.70     3950.04    165.98 o 
  11   1   4      388.39      218.10    102.86 o 
  12   1   4    24908.64    23160.83    493.02 o 
  13   1   4     7997.59     6611.57    407.64 o 
  14   1   4    54007.30    48567.59   1822.87 o 
  15   1   4    19878.91    17252.29    969.29 o 
  16   1   4    34013.18    31842.50    907.22 o 
  17   1   4    15026.03    14633.71    538.66 o 
  18   1   4     5851.95     6133.68    266.30 o 
  19   1   4     9613.10    10540.78    328.70 o 
  20   1   4     6898.64     7804.89    303.48 o 
  21   1   4    30646.79    31656.26    683.48 o 
  22   1   4    13322.28    15011.52    423.67 o 
  23   1   4    24048.85    26265.53    611.77 o 
  24   1   4     8711.83    10963.84    382.87 o 
 -25   2   4     2299.95     2498.88    254.13 o 
 -24   2   4     4165.78     4337.05    251.09 o 
 -23   2   4     4441.06     4441.53    218.10 o 
 -22   2   4    11193.47    11931.01    319.03 o 
 -21   2   4     3436.71     3576.64    198.03 o 
 -20   2   4     9921.89    10379.47    349.55 o 
 -19   2   4     6517.35     6622.99    213.42 o 
 -18   2   4      300.96      291.53    113.43 o 
 -17   2   4      716.18      746.37    113.65 o 
 -16   2   4     2698.42     2404.52    171.64 o 
 -15   2   4     1124.73      952.44    102.46 o 
 -14   2   4     3378.10     3151.41    136.08 o 
 -13   2   4      379.49      356.57     83.48 o 
 -12   2   4     9077.67     8814.03    192.47 o 
 -11   2   4     2341.16     2260.04    132.43 o 
 -10   2   4    21380.28    21455.56    304.63 o 
  -9   2   4     8586.79     8933.58    147.65 o 
  -8   2   4     4012.21     3876.66     75.69 o 
  -7   2   4      201.19      256.69     28.95 o 
  -6   2   4     5291.53     5793.34     81.62 o 
  -5   2   4       37.74      169.20     26.04 o 
  -4   2   4      744.34      590.96     23.95 o 
  -3   2   4      277.16      240.41     21.75 o 
  -2   2   4      253.11      351.97     22.76 o 
  -1   2   4       79.43      188.27     20.37 o 
   0   2   4     1925.37     2207.23     46.12 o 
   1   2   4    13330.71    13946.86    188.12 o 
   2   2   4    30508.26    30744.88    401.64 o 
   3   2   4    48667.83    49326.64    638.60 o 
   4   2   4    46946.83    47951.68    624.51 o 
   5   2   4   156909.06   157964.88   2025.15 o 
   6   2   4   106971.05   111160.45   1431.82 o 
   7   2   4   134866.48   133011.34   1711.01 o 
   8   2   4    14490.35    13345.28    263.88 o 
   9   2   4    64680.10    62545.80   1168.55 o 
  10   2   4    20458.85    20074.58    423.96 o 
  11   2   4    34361.39    33668.75    670.80 o 
  12   2   4    14720.51    14347.50    339.60 o 
  13   2   4     9121.42     8119.31    281.21 o 
  14   2   4     6875.87     6457.31    427.56 o 
  15   2   4        2.49     -130.89    130.89 o 
  16   2   4     1702.86     1602.30    152.57 o 
  17   2   4     3396.34     3100.05    180.77 o 
  18   2   4      257.17      462.92    152.44 o 
  19   2   4     1221.93     1823.34    176.20 o 
  20   2   4      278.14      999.54    166.71 o 
  21   2   4       70.56      689.96    172.35 o 
  22   2   4      406.04     1190.86    189.73 o 
  23   2   4       44.24      687.03    186.20 o 
  24   2   4     1252.19     2567.35    221.53 o 
 -25   3   4     1168.61     1500.53    238.54 o 
 -24   3   4       54.96      382.19    213.24 o 
 -23   3   4        2.29      203.39    183.18 o 
 -22   3   4      130.86      504.09    156.60 o 
 -21   3   4     1266.38     1460.82    142.01 o 
 -20   3   4     1394.97     1640.30    138.35 o 
 -19   3   4      671.17      895.00    129.56 o 
 -18   3   4     3335.13     3049.56    304.64 o 
 -17   3   4     1318.89     1200.25    140.54 o 
 -16   3   4    10626.48     9875.08    263.41 o 
 -15   3   4       63.75       12.48    108.02 o 
 -14   3   4     3113.85     2939.99    149.88 o 
 -13   3   4     1628.03     1592.15    109.59 o 
 -12   3   4     1517.45     1497.64     92.18 o 
 -11   3   4     4210.42     4407.03    134.11 o 
 -10   3   4    10070.26     9644.49    178.72 o 
  -9   3   4     8038.48     8084.45    141.58 o 
  -8   3   4    18718.21    18765.84    223.49 o 
  -7   3   4    34816.16    33232.35    357.50 o 
  -6   3   4    26703.20    26273.60    283.30 o 
  -5   3   4    89302.41    88738.33   1071.07 o 
  -4   3   4    21001.52    20959.19    260.84 o 
  -3   3   4        2.16       88.85     19.89 o 
  -2   3   4     1268.48     1375.03     54.24 o 
  -1   3   4    14614.70    13643.20    211.89 o 
   0   3   4     2322.38     2052.74     59.35 o 
   1   3   4    21288.71    20605.79    271.38 o 
   2   3   4     1100.20      887.33     33.63 o 
   3   3   4      231.71      220.36     26.62 o 
   4   3   4     3525.30     3786.61     74.41 o 
   5   3   4     1571.66     1564.81     56.52 o 
   6   3   4       47.95       74.39     37.74 o 
   7   3   4     3388.97     3163.53    116.34 o 
   8   3   4     4204.70     3870.05    134.30 o 
   9   3   4        4.65      -26.40     81.25 o 
  10   3   4      335.87      179.56     97.31 o 
  11   3   4    12480.27    11435.53    288.56 o 
  12   3   4       43.25     -159.39    192.32 o 
  13   3   4    10041.75     8622.91    393.84 o 
  14   3   4       49.50      -86.90    134.29 o 
  15   3   4     2108.75     1727.23    161.68 o 
  16   3   4       97.97       50.76    138.66 o 
  17   3   4      274.32      451.13    141.10 o 
  18   3   4     2031.08     1957.28    165.79 o 
  19   3   4     3652.88     4236.81    407.64 o 
  20   3   4      714.74     1195.52    169.74 o 
  21   3   4     1318.85     1984.20    188.25 o 
  22   3   4       28.51      849.46    215.89 o 
  23   3   4     2150.91     2755.17    214.97 o 
  24   3   4      992.46     2044.30    213.67 o 
 -25   4   4     1820.61     1995.04    250.21 o 
 -24   4   4      144.68      224.07    210.17 o 
 -23   4   4      131.40      182.40    201.07 o 
 -22   4   4       16.07      228.18    153.56 o 
 -21   4   4     2713.30     2739.58    178.38 o 
 -20   4   4      896.55     1090.29    134.29 o 
 -19   4   4    15811.22    16164.23    494.05 o 
 -18   4   4     1560.06     1439.68    143.33 o 
 -17   4   4    17937.71    16712.03    360.07 o 
 -16   4   4     7467.23     7276.69    225.36 o 
 -15   4   4     2103.82     1978.13    155.34 o 
 -14   4   4    12029.53    11477.53    264.73 o 
 -13   4   4     6369.39     6453.08    175.27 o 
 -12   4   4     3878.19     3627.15    130.64 o 
 -11   4   4       10.97       71.31     65.08 o 
 -10   4   4      611.52      404.15     64.44 o 
  -9   4   4    21814.76    21408.52    302.07 o 
  -8   4   4       28.38       56.04     37.50 o 
  -7   4   4     1783.47     2186.78     50.22 o 
  -6   4   4    23197.43    23200.23    277.21 o 
  -5   4   4   159114.02   155898.77   1987.92 o 
  -4   4   4    80532.41    79331.56   1085.40 o 
  -3   4   4   280968.56   273405.56   3481.26 o 
  -2   4   4   104702.83   104018.16   1422.58 o 
  -1   4   4    84751.84    88254.88   1304.30 o 
   0   4   4    29228.87    28930.28    435.21 o 
   1   4   4     1875.30     2252.80     63.81 o 
   2   4   4     1806.22     1892.16     60.93 o 
   3   4   4       31.19       82.06     24.08 o 
   4   4   4     4763.01     4365.49     80.32 o 
   5   4   4     5834.48     5537.74     97.94 o 
   6   4   4    20362.44    20405.09    282.59 o 
   7   4   4     8792.20     8539.00    169.81 o 
   8   4   4    24906.59    26095.55    458.95 o 
   9   4   4       49.22       -9.42     70.78 o 
  10   4   4      112.03      167.07     91.97 o 
  11   4   4     8570.17     7925.19    267.42 o 
  12   4   4     3918.76     3376.36    177.00 o 
  13   4   4      197.26      190.59    123.22 o 
  14   4   4       69.66      -55.29    124.57 o 
  15   4   4    23436.77    21162.29    920.25 o 
  16   4   4     8021.28     7456.45    464.34 o 
  17   4   4    16086.39    16143.36    546.32 o 
  18   4   4      991.33     1298.81    163.69 o 
  19   4   4     2314.66     2564.15    184.40 o 
  20   4   4     1169.60     1681.60    182.63 o 
  21   4   4      510.21     1315.42    181.58 o 
  22   4   4     1693.70     2285.10    200.09 o 
  23   4   4      269.75     1093.88    192.06 o 
 -24   5   4      636.85      589.47    220.63 o 
 -23   5   4     6039.10     6231.78    464.34 o 
 -22   5   4     2454.60     2532.18    244.01 o 
 -21   5   4    19921.45    19885.65    429.21 o 
 -20   5   4     8927.21     9416.11    277.15 o 
 -19   5   4    19017.12    18563.42    397.95 o 
 -18   5   4    29760.78    29034.57    551.86 o 
 -17   5   4    18054.72    17121.39    368.79 o 
 -16   5   4    38805.61    37433.79    674.14 o 
 -15   5   4    17736.32    17008.21    357.43 o 
 -14   5   4    38892.73    37241.84    602.46 o 
 -13   5   4    47061.17    46124.79    724.24 o 
 -12   5   4    21514.64    20511.58    383.19 o 
 -11   5   4   113025.84   113128.13   1739.22 o 
 -10   5   4    12710.02    12875.39    214.19 o 
  -9   5   4    44431.88    45282.49    640.16 o 
  -8   5   4      298.48      295.96     40.52 o 
  -7   5   4    12261.22    14062.38    189.02 o 
  -6   5   4    12306.18    13836.98    183.67 o 
  -5   5   4     4495.13     4964.80     94.67 o 
  -4   5   4     6914.57     7210.32    118.02 o 
  -3   5   4    49555.98    49103.88    630.24 o 
  -2   5   4    39346.18    41733.66    681.67 o 
  -1   5   4   124476.08   120837.35   2187.15 o 
   0   5   4    27975.72    27631.92    514.27 o 
   1   5   4    60984.08    60238.27    894.32 o 
   2   5   4      870.10      733.86     41.34 o 
   3   5   4      380.30      388.50     35.71 o 
   4   5   4      696.40      740.80     34.63 o 
   5   5   4       12.51       43.24     31.70 o 
   6   5   4      976.86      831.87     47.16 o 
   7   5   4     1753.22     1865.05     84.80 o 
   8   5   4     1263.33     1247.11     70.78 o 
   9   5   4    13270.31    13728.12    276.65 o 
  10   5   4     3266.89     2905.39    153.88 o 
  11   5   4    59482.54    59698.64   1129.94 o 
  12   5   4    27566.85    26403.98    803.78 o 
  13   5   4    99700.98    93854.87   1813.68 o 
  14   5   4    34310.49    31012.21   1233.64 o 
  15   5   4    42563.02    38462.94   1674.99 o 
  16   5   4    16111.80    14538.10    678.24 o 
  17   5   4    10350.27    10026.79    309.64 o 
  18   5   4     6154.30     6308.36    255.35 o 
  19   5   4     2203.77     2498.10    186.08 o 
  20   5   4     8492.81     9437.79    350.17 o 
  21   5   4     4441.30     5071.03    267.36 o 
  22   5   4    15573.53    17707.93    517.97 o 
  23   5   4     5371.17     6832.22    362.89 o 
 -24   6   4      622.45      809.30    228.63 o 
 -23   6   4    11835.75    11702.04    431.81 o 
 -22   6   4     1758.46     1646.84    227.83 o 
 -21   6   4     9413.73     9585.04    518.74 o 
 -20   6   4     1466.09     1479.34    154.13 o 
 -19   6   4    17218.51    16314.46    402.82 o 
 -18   6   4     3304.90     3122.65    203.97 o 
 -17   6   4    17440.69    16957.74    368.41 o 
 -16   6   4     6590.39     6182.52    205.42 o 
 -15   6   4     4869.47     4552.22    171.76 o 
 -14   6   4    20780.04    20063.29    357.96 o 
 -13   6   4     3669.93     3635.35    152.75 o 
 -12   6   4    14397.31    14324.54    292.82 o 
 -11   6   4       13.36       61.77     68.98 o 
 -10   6   4       33.92       68.91     52.22 o 
  -9   6   4     5298.18     5387.09    107.60 o 
  -8   6   4     6684.63     6637.12    113.97 o 
  -7   6   4    23563.05    23639.94    344.97 o 
  -6   6   4    36231.36    36623.06    482.02 o 
  -5   6   4   132127.48   133998.94   1830.04 o 
  -4   6   4   103419.09   105018.08   1435.10 o 
  -3   6   4   176217.16   174434.25   2556.91 o 
  -2   6   4   142209.72   142444.39   2296.44 o 
  -1   6   4   220985.66   219672.39   3551.61 o 
   0   6   4   157403.64   159775.03   2572.83 o 
   1   6   4   167746.11   169048.28   3066.31 o 
   2   6   4   139486.50   141676.78   2089.56 o 
   3   6   4   112567.88   116473.82   1595.71 o 
   4   6   4    56516.95    58060.31    870.13 o 
   5   6   4    57975.43    59514.91    826.61 o 
   6   6   4    56192.53    56964.98    793.32 o 
   7   6   4    16965.18    17638.26    289.47 o 
   8   6   4    11224.63    11056.53    204.87 o 
   9   6   4    20535.72    22209.53    407.79 o 
  10   6   4    17267.36    17771.36    382.80 o 
  11   6   4    20961.63    20786.93    442.62 o 
  12   6   4    13766.32    13615.21    506.48 o 
  13   6   4    37983.76    35035.39    900.32 o 
  14   6   4    17263.23    16002.54    587.70 o 
  15   6   4    25918.66    24209.35    984.61 o 
  16   6   4    12623.94    11418.58    354.77 o 
  17   6   4    10478.64    10473.08    401.26 o 
  18   6   4      832.98      858.10    153.04 o 
  19   6   4     3588.59     4273.45    270.48 o 
  20   6   4       27.14      575.01    167.81 o 
  21   6   4      545.25     1090.20    179.32 o 
  22   6   4     1328.75     1471.85    227.80 o 
  23   6   4      176.88      515.71    256.62 o 
 -24   7   4      379.31      721.40    233.94 o 
 -23   7   4     2587.28     2680.33    251.39 o 
 -22   7   4     4186.67     4042.22    277.42 o 
 -21   7   4     5284.70     5192.78    309.48 o 
 -20   7   4    19802.88    19181.38    480.79 o 
 -19   7   4    15451.33    14596.02    634.44 o 
 -18   7   4    29882.51    29973.10    686.87 o 
 -17   7   4    52264.94    50414.73    936.31 o 
 -16   7   4    26988.50    25541.72    448.41 o 
 -15   7   4    72022.12    69404.88   1073.17 o 
 -14   7   4    26202.17    25032.16    428.52 o 
 -13   7   4    45221.66    44163.16    764.33 o 
 -12   7   4    41649.57    40351.74    696.02 o 
 -11   7   4    17666.56    17900.34    283.57 o 
 -10   7   4    12886.17    13158.05    214.96 o 
  -9   7   4    25316.12    26390.01    387.55 o 
  -8   7   4     9329.50     9805.55    184.92 o 
  -7   7   4    65354.20    66916.28    862.61 o 
  -6   7   4    19201.56    20469.17    277.66 o 
  -5   7   4   133968.59   138060.59   1756.73 o 
  -4   7   4    55026.34    58634.68    807.38 o 
  -3   7   4    59739.64    61358.17   1000.85 o 
  -2   7   4    19456.16    20337.10    313.77 o 
  -1   7   4    10425.30    11557.11    206.43 o 
   0   7   4     4604.21     4624.98    103.88 o 
   1   7   4     3786.53     3040.10     87.12 o 
   2   7   4      817.74      586.85     32.59 o 
   3   7   4    32442.99    29657.54    451.81 o 
   4   7   4     3546.20     2989.92     77.17 o 
   5   7   4     2477.34     1931.83     87.01 o 
   6   7   4      533.85      571.26     44.32 o 
   7   7   4     6856.18     6450.61    133.67 o 
   8   7   4    22075.77    21730.98    355.26 o 
   9   7   4    40656.70    40133.10    689.07 o 
  10   7   4    21233.22    20796.32    435.99 o 
  11   7   4    34159.31    33496.07    664.31 o 
  12   7   4    12073.70    11662.19    306.74 o 
  13   7   4    23314.20    22705.32    775.43 o 
  14   7   4     5650.56     5275.03    249.53 o 
  15   7   4    28119.03    26367.96    789.98 o 
  16   7   4    18139.84    17789.51    751.68 o 
  17   7   4    23752.30    22051.88    613.75 o 
  18   7   4    28661.27    28239.86    614.44 o 
  19   7   4    19958.69    19503.36    679.65 o 
  20   7   4    22466.20    22665.60    526.71 o 
  21   7   4     9404.91     9557.94    514.84 o 
  22   7   4    17848.05    18233.29    547.75 o 
  23   7   4     8230.31     8943.79    793.64 o 
 -24   8   4       13.09      427.53    229.83 o 
 -23   8   4    14953.54    15214.60    775.80 o 
 -22   8   4      173.08      286.29    209.24 o 
 -21   8   4     9461.12     9860.04    467.17 o 
 -20   8   4     3637.65     3289.99    243.10 o 
 -19   8   4       18.22      -87.83    157.01 o 
 -18   8   4      278.05      307.26    146.95 o 
 -17   8   4       36.71      170.83    114.00 o 
 -16   8   4     1464.36     1255.08    113.05 o 
 -15   8   4    14133.34    14053.49    286.23 o 
 -14   8   4     6853.34     6861.80    201.26 o 
 -13   8   4    21848.53    20390.21    391.13 o 
 -12   8   4     4741.68     4591.02    132.12 o 
 -11   8   4        1.33      110.68     48.39 o 
 -10   8   4     2750.72     3050.50    136.87 o 
  -9   8   4    67336.61    69319.91   1043.68 o 
  -8   8   4    10476.80    11303.40    186.39 o 
  -7   8   4    67500.98    69021.15    949.93 o 
  -6   8   4    19572.69    20696.57    301.37 o 
  -5   8   4    18843.82    20183.53    290.30 o 
  -4   8   4    29271.93    29614.74    498.53 o 
  -3   8   4    11732.43    11928.06    218.34 o 
  -2   8   4    58507.01    57856.36    859.14 o 
  -1   8   4    75412.12    74784.87   1212.98 o 
   0   8   4    65371.81    63546.35   1033.56 o 
   1   8   4    85933.18    82258.84   1335.07 o 
   2   8   4    44007.57    42203.45    584.93 o 
   3   8   4    55720.20    54630.83    756.10 o 
   4   8   4    34107.39    35397.05    538.88 o 
   5   8   4     1508.63     1669.53     76.00 o 
   6   8   4     6879.49     7403.05    153.82 o 
   7   8   4      607.70      456.17     77.47 o 
   8   8   4     4453.72     4844.67    119.35 o 
   9   8   4     2528.11     2578.18    101.95 o 
  10   8   4    10906.16    10735.33    264.60 o 
  11   8   4    25916.76    26604.14    542.37 o 
  12   8   4    18932.02    18141.68    400.16 o 
  13   8   4    24722.07    24370.03    513.44 o 
  14   8   4     2190.20     1920.62    143.09 o 
  15   8   4     1383.52     1376.24    158.61 o 
  16   8   4     3139.45     2997.50    221.44 o 
  17   8   4      874.49      961.11    153.97 o 
  18   8   4     2597.59     2613.78    178.35 o 
  19   8   4     1239.48     1627.08    224.60 o 
  20   8   4     1429.57     1753.72    222.41 o 
  21   8   4     4728.45     5595.20    384.11 o 
  22   8   4     1362.53     2034.62    304.05 o 
 -23   9   4       51.67      433.18    224.47 o 
 -22   9   4      491.71      735.09    220.51 o 
 -21   9   4      136.27      153.20    260.44 o 
 -20   9   4     8388.41     8860.38    372.79 o 
 -19   9   4     1170.05     1190.54    293.47 o 
 -18   9   4     7948.78     7633.66    493.45 o 
 -17   9   4     5899.37     5527.79    223.18 o 
 -16   9   4     2438.69     2224.12    149.89 o 
 -15   9   4     8381.99     8365.82    206.32 o 
 -14   9   4     1722.54     1564.60    105.33 o 
 -13   9   4      151.03      127.19     63.54 o 
 -12   9   4     8149.16     8266.34    198.02 o 
 -11   9   4       86.32      153.62     91.14 o 
 -10   9   4       45.70      166.73     82.64 o 
  -9   9   4     1719.06     1545.90     82.92 o 
  -8   9   4     4006.56     4109.04    104.64 o 
  -7   9   4     4585.02     4674.61    104.09 o 
  -6   9   4     3734.96     4040.09     92.14 o 
  -5   9   4     1826.84     1175.80     51.81 o 
  -4   9   4      433.56      576.30     55.33 o 
  -3   9   4     1502.54     1904.01     83.56 o 
  -2   9   4     7069.69     7735.00    141.32 o 
  -1   9   4    10346.92    11374.92    190.99 o 
   0   9   4     5800.84     6162.55    131.93 o 
   1   9   4     2419.80     2387.63     86.79 o 
   2   9   4     9898.20    10424.79    198.43 o 
   3   9   4    68719.59    69075.40    951.58 o 
   4   9   4    22156.37    22332.84    351.64 o 
   5   9   4    21531.98    22134.88    353.43 o 
   6   9   4      900.80      684.94     63.56 o 
   7   9   4    10217.89     9964.82    199.90 o 
   8   9   4    13524.05    13611.87    308.63 o 
   9   9   4    25444.23    25184.64    431.62 o 
  10   9   4     3493.13     3685.86    271.44 o 
  11   9   4     3624.82     3961.66    276.26 o 
  12   9   4       18.73       -6.83    106.55 o 
  13   9   4     1501.97     1607.62    159.70 o 
  14   9   4      427.93      301.21    110.63 o 
  15   9   4     2494.16     2156.72    134.74 o 
  16   9   4     2321.27     2183.28    154.62 o 
  17   9   4     2475.62     2283.13    206.16 o 
  18   9   4     3623.61     3575.68    236.61 o 
  19   9   4      191.80      338.21    187.98 o 
  20   9   4      357.86      725.30    266.20 o 
  21   9   4       76.22      538.34    266.44 o 
  22   9   4       13.51      729.24    264.62 o 
 -23  10   4      351.32      330.38    299.94 o 
 -22  10   4      828.66      883.37    472.47 o 
 -21  10   4      113.80      127.48    275.29 o 
 -20  10   4       33.60      215.06    215.83 o 
 -19  10   4       93.91      641.84    191.95 o 
 -18  10   4     1835.59     1856.63    173.45 o 
 -17  10   4      306.73      447.10    138.02 o 
 -16  10   4      698.10      676.70    132.23 o 
 -15  10   4      119.85      400.11    142.54 o 
 -14  10   4     1049.71      936.10    138.31 o 
 -13  10   4     1456.81     1309.18    134.58 o 
 -12  10   4     3606.71     3435.84    166.69 o 
 -11  10   4       85.77      125.67     94.34 o 
 -10  10   4      117.35      151.13     80.03 o 
  -9  10   4     2716.21     2695.78    121.00 o 
  -8  10   4      454.37      500.29     56.83 o 
  -7  10   4      584.46      711.02     57.72 o 
  -6  10   4     3664.92     3787.23    100.49 o 
  -5  10   4      994.34     1012.96     52.88 o 
  -4  10   4       18.98      -55.87     55.87 o 
  -3  10   4      180.21      161.25     51.61 o 
  -2  10   4     4217.20     4599.71    116.53 o 
  -1  10   4       54.18      133.95     44.07 o 
   0  10   4      362.57      476.07     50.37 o 
   1  10   4     7595.04     7669.70    158.52 o 
   2  10   4     5908.93     6489.89    144.65 o 
   3  10   4    25833.40    25559.91    394.57 o 
   4  10   4     2557.02     2532.65     84.02 o 
   5  10   4    11031.74    11141.36    200.34 o 
   6  10   4     1747.73     1603.59     83.46 o 
   7  10   4    16389.40    17079.49    321.29 o 
   8  10   4    11870.88    12437.56    241.55 o 
   9  10   4    31895.76    32450.88    715.53 o 
  10  10   4    14052.97    14195.73    308.48 o 
  11  10   4     4584.94     4489.09    158.31 o 
  12  10   4     2123.93     2113.70    154.57 o 
  13  10   4      293.53      307.85    128.99 o 
  14  10   4     5873.96     5907.07    203.51 o 
  15  10   4       60.75       -0.50    134.26 o 
  16  10   4     4951.19     4769.50    387.33 o 
  17  10   4      154.35       89.70    171.69 o 
  18  10   4      389.42      586.77    188.14 o 
  19  10   4     1716.20     1805.78    273.72 o 
  20  10   4     1183.76     1338.67    285.21 o 
  21  10   4     1376.61     1658.98    286.70 o 
 -22  11   4     2148.26     2294.59    671.54 o 
 -21  11   4     2248.48     2269.33    621.11 o 
 -20  11   4     1111.24     1199.39    305.39 o 
 -19  11   4     5017.33     5032.27    556.88 o 
 -18  11   4      350.67      505.76    165.61 o 
 -17  11   4    21744.57    22140.42    564.65 o 
 -16  11   4     8587.93     8493.71    251.69 o 
 -15  11   4    42098.37    42657.84    958.56 o 
 -14  11   4    15286.06    15474.25    379.99 o 
 -13  11   4    24882.89    25166.09    551.69 o 
 -12  11   4    10930.57    11172.54    269.37 o 
 -11  11   4    13175.83    13287.90    297.86 o 
 -10  11   4     9459.40     9754.56    197.68 o 
  -9  11   4    32414.63    32909.60    480.14 o 
  -8  11   4    31711.70    32445.52    469.92 o 
  -7  11   4    84328.20    85168.39   1266.81 o 
  -6  11   4    40956.83    42022.84    637.63 o 
  -5  11   4    36744.61    37686.73    529.74 o 
  -4  11   4    11094.89    11331.51    222.55 o 
  -3  11   4     1254.12     1265.00    105.74 o 
  -2  11   4     9374.22     9964.81    195.00 o 
  -1  11   4     1465.88     1384.06     76.94 o 
   0  11   4     9239.85    10086.91    178.36 o 
   1  11   4      883.54     1118.67     62.59 o 
   2  11   4       14.37       85.17     44.75 o 
   3  11   4      109.88      166.71     43.81 o 
   4  11   4       10.09       -9.27     49.16 o 
   5  11   4        0.02      -52.37     61.70 o 
   6  11   4      174.01      167.05     69.25 o 
   7  11   4      542.80      641.39     82.55 o 
   8  11   4     6249.57     6291.91    162.85 o 
   9  11   4    16768.74    16912.04    329.39 o 
  10  11   4    33061.46    33294.75    665.00 o 
  11  11   4    22534.39    22419.94    484.07 o 
  12  11   4    13665.20    13596.71    399.97 o 
  13  11   4     2659.06     2316.20    171.16 o 
  14  11   4     1164.93     1246.12    226.40 o 
  15  11   4      499.32      241.26    140.30 o 
  16  11   4     4307.23     3593.93    245.25 o 
  17  11   4     6396.92     5760.46    695.43 o 
  18  11   4    13166.18    12820.60    865.31 o 
  19  11   4    13935.28    14078.61    716.66 o 
  20  11   4     6923.60     7288.77    445.52 o 
  21  11   4     6960.26     8056.03    487.95 o 
 -22  12   4     2932.09     3284.83    422.04 o 
 -21  12   4     8398.26     8405.04   1311.23 o 
 -20  12   4     3904.19     4558.19   1167.90 o 
 -19  12   4      357.32      389.73    197.11 o 
 -18  12   4     3478.29     3474.48    258.22 o 
 -17  12   4      331.73      481.43    161.29 o 
 -16  12   4      620.62      800.27    206.88 o 
 -15  12   4     1911.53     2290.51    180.06 o 
 -14  12   4      962.33      956.51    146.11 o 
 -13  12   4     1545.17     1847.29    151.40 o 
 -12  12   4     5468.88     5370.52    175.62 o 
 -11  12   4     2832.95     2605.60    110.97 o 
 -10  12   4     3182.02     2888.59    110.70 o 
  -9  12   4    19092.36    19379.00    305.77 o 
  -8  12   4     6847.08     6891.14    160.38 o 
  -7  12   4    27306.71    28135.75    444.09 o 
  -6  12   4    23592.00    24250.32    383.84 o 
  -5  12   4    10961.01    11452.15    199.46 o 
  -4  12   4    13587.64    14106.06    318.94 o 
  -3  12   4     1551.50     1572.27     81.20 o 
  -2  12   4     2938.69     3041.66    107.71 o 
  -1  12   4    33705.15    34766.88    530.56 o 
   0  12   4    42124.30    42726.32    646.17 o 
   1  12   4   170948.52   169440.98   2489.12 o 
   2  12   4    68984.06    70666.03    973.63 o 
   3  12   4   134194.00   138309.36   2039.60 o 
   4  12   4    27534.46    28738.85    490.27 o 
   5  12   4    27794.04    29222.96    502.55 o 
   6  12   4    14662.81    15143.76    290.80 o 
   7  12   4    16418.59    17178.00    329.96 o 
   8  12   4    43652.68    45037.35    921.00 o 
   9  12   4    51068.23    52688.80   1350.57 o 
  10  12   4    52190.05    51738.48   1099.36 o 
  11  12   4    47042.33    47194.23   1010.50 o 
  12  12   4    27190.17    28003.77    698.81 o 
  13  12   4    16430.43    15734.79    543.26 o 
  14  12   4     6177.82     5813.81    238.18 o 
  15  12   4     1293.64     1175.83    249.51 o 
  16  12   4      808.87      799.80    238.16 o 
  17  12   4      574.70      556.51    249.51 o 
  18  12   4       38.69       60.34    245.33 o 
  19  12   4       84.01      706.49    430.00 o 
  20  12   4      171.37      656.26    271.66 o 
 -21  13   4     3494.59     3628.99    554.75 o 
 -20  13   4     5285.59     4369.00    509.63 o 
 -19  13   4     5523.23     5445.93    591.68 o 
 -18  13   4     5012.09     5001.33    798.44 o 
 -17  13   4    27026.93    27945.63    714.04 o 
 -16  13   4     9459.93    10435.78    857.34 o 
 -15  13   4    66867.45    66736.34   1814.44 o 
 -14  13   4    12910.68    13740.21    516.44 o 
 -13  13   4    47820.86    46920.97    915.65 o 
 -12  13   4    19370.87    19738.47    466.53 o 
 -11  13   4    29472.01    30111.98    537.67 o 
 -10  13   4    18442.02    19158.49    367.50 o 
  -9  13   4    29118.94    29809.48    523.30 o 
  -8  13   4    39714.30    40483.07    628.44 o 
  -7  13   4    90689.17    91288.98   1358.58 o 
  -6  13   4    43018.61    44270.96    675.56 o 
  -5  13   4    48359.30    50301.67    773.16 o 
  -4  13   4    15524.13    16191.22    341.60 o 
  -3  13   4     3517.63     3650.23    129.15 o 
  -2  13   4    14602.21    14540.84    269.96 o 
  -1  13   4     1517.06     1629.24     80.35 o 
   0  13   4     7280.14     7494.32    149.93 o 
   1  13   4     2088.36     2295.77     95.75 o 
   2  13   4      239.75      298.34     49.29 o 
   3  13   4     3557.93     3643.08    104.35 o 
   4  13   4     2088.54     1945.89     91.13 o 
   5  13   4       14.81      -65.25     65.25 o 
   6  13   4      520.73      530.18     78.42 o 
   7  13   4     4493.66     4589.08    155.87 o 
   8  13   4    20265.65    21104.03    398.52 o 
   9  13   4    18478.38    18829.26    364.90 o 
  10  13   4    24316.70    24821.99    462.13 o 
  11  13   4     9362.24     9458.78    272.78 o 
  12  13   4    10939.64    10649.88    296.90 o 
  13  13   4     6612.11     5876.01    302.53 o 
  14  13   4     2134.55     2071.25    337.10 o 
  15  13   4     4084.96     3521.47    464.50 o 
  16  13   4    11689.17    10889.86    500.86 o 
  17  13   4    17233.14    16222.65    875.92 o 
  18  13   4    23115.47    22475.11   1884.56 o 
  19  13   4    17569.52    17027.98    654.96 o 
  20  13   4    13378.46    14113.27    613.53 o 
 -20  14   4     1658.01     2074.05    461.85 o 
 -19  14   4      185.13      236.83    286.05 o 
 -18  14   4      558.73      714.25    359.79 o 
 -17  14   4      737.63      905.02    245.68 o 
 -16  14   4      100.74      125.61    221.38 o 
 -15  14   4      111.75      269.33    219.57 o 
 -14  14   4      126.73      128.95    207.04 o 
 -13  14   4      316.18      505.43    184.20 o 
 -12  14   4      437.77      538.18    127.03 o 
 -11  14   4      212.80      112.67     93.95 o 
 -10  14   4      751.76      774.62    124.90 o 
  -9  14   4      134.20      203.14     98.25 o 
  -8  14   4     8098.83     8286.74    196.25 o 
  -7  14   4     1284.40     1320.54     78.93 o 
  -6  14   4    13493.05    13754.46    258.75 o 
  -5  14   4    13297.35    13486.06    236.73 o 
  -4  14   4    14363.64    14915.41    251.18 o 
  -3  14   4     8695.20     8719.05    207.99 o 
  -2  14   4     2911.41     3243.48    133.32 o 
  -1  14   4    20286.86    21075.37    477.75 o 
   0  14   4    11656.64    11935.51    261.41 o 
   1  14   4    43827.85    43536.92    809.52 o 
   2  14   4    19266.86    19222.00    311.65 o 
   3  14   4    42574.35    42000.46    701.65 o 
   4  14   4    10102.51    10086.10    190.96 o 
   5  14   4    33913.82    34569.89    592.04 o 
   6  14   4    12652.20    13304.90    268.62 o 
   7  14   4    28722.77    29139.66    570.74 o 
   8  14   4    23583.87    24035.52    495.96 o 
   9  14   4    23978.02    24003.98    504.68 o 
  10  14   4    22284.46    22793.15    494.12 o 
  11  14   4    21748.63    21817.88    561.47 o 
  12  14   4    10084.07    10157.02    360.40 o 
  13  14   4     4881.95     4573.05    798.95 o 
  14  14   4     4376.04     4379.43    798.95 o 
  15  14   4     2599.93     2478.24    326.48 o 
  16  14   4     2050.70     1756.88    279.64 o 
  17  14   4     1070.08     1037.01    358.33 o 
  18  14   4       70.89       12.32    514.94 o 
  19  14   4      348.53      757.73    290.90 o 
 -20  15   4      147.14      474.13    305.70 o 
 -19  15   4     1250.28     1504.37    344.57 o 
 -18  15   4     2210.35     2414.97    327.72 o 
 -17  15   4       44.85      163.84    379.57 o 
 -16  15   4     1292.03     1588.65    253.36 o 
 -15  15   4     1472.77     1787.34    366.30 o 
 -14  15   4     1386.24     1304.44    368.95 o 
 -13  15   4     9529.76    10138.88    565.37 o 
 -12  15   4      964.36      945.21    192.76 o 
 -11  15   4    15005.43    15736.96    529.12 o 
 -10  15   4     1882.96     1991.11    252.16 o 
  -9  15   4    12573.02    13265.71    359.39 o 
  -8  15   4     3358.00     3431.24    191.69 o 
  -7  15   4      178.12      275.68     91.63 o 
  -6  15   4      835.15      884.04     82.03 o 
  -5  15   4       91.71      198.20    100.51 o 
  -4  15   4     3832.41     3659.76    211.21 o 
  -3  15   4      316.05       61.05    183.15 o 
  -2  15   4     6121.69     5774.55    256.95 o 
  -1  15   4    12306.11    11740.53    419.38 o 
   0  15   4     4956.92     4711.22    289.32 o 
   1  15   4     5278.57     5092.53    151.20 o 
   2  15   4      163.05      154.97     65.55 o 
   3  15   4       28.94       10.56     70.62 o 
   4  15   4     9038.93     8879.71    237.23 o 
   5  15   4     1119.83     1152.84    112.70 o 
   6  15   4     3564.72     3474.40    186.26 o 
   7  15   4      138.65       77.83    120.26 o 
   8  15   4     2287.46     2202.93    158.39 o 
   9  15   4     1024.03      888.24    152.27 o 
  10  15   4      217.30      170.32    131.95 o 
  11  15   4       61.91      107.82    138.88 o 
  12  15   4     4180.60     4034.72    536.17 o 
  13  15   4     3017.43     2899.33    326.48 o 
  14  15   4     2376.60     2237.57    392.84 o 
  15  15   4     3495.53     2939.05    403.46 o 
  16  15   4     2645.50     2802.73    443.27 o 
  17  15   4      835.94      959.82    287.00 o 
  18  15   4        8.73      -70.51    272.13 o 
 -19  16   4      118.23      224.77    404.58 o 
 -18  16   4      642.86      581.84    211.08 o 
 -17  16   4       24.18      409.01    241.92 o 
 -16  16   4      698.69      747.87    382.22 o 
 -15  16   4     1057.41     1547.91    432.65 o 
 -14  16   4       10.68      138.95    371.60 o 
 -13  16   4     2672.44     2667.88    247.66 o 
 -12  16   4       33.11      -21.45    220.31 o 
 -11  16   4      672.36      879.13    197.05 o 
 -10  16   4       11.00     -103.31    170.77 o 
  -9  16   4    15125.23    14848.45    690.12 o 
  -8  16   4      209.75      111.26    122.04 o 
  -7  16   4    11220.88    11515.08    766.86 o 
  -6  16   4       82.76      -24.56    111.46 o 
  -5  16   4      430.47      235.70    107.01 o 
  -4  16   4      614.35      610.51    141.76 o 
  -3  16   4     3008.62     2991.74    208.25 o 
  -2  16   4      737.53      817.53    196.42 o 
  -1  16   4      536.13      387.53    185.80 o 
   0  16   4     6824.56     6687.48    197.56 o 
   1  16   4    11529.37    11434.21    251.11 o 
   2  16   4    13345.31    13802.72    273.42 o 
   3  16   4     5608.01     5573.92    175.02 o 
   4  16   4     2852.78     2613.85    128.32 o 
   5  16   4      743.06      660.90    108.79 o 
   6  16   4      120.10       17.29    111.25 o 
   7  16   4     1961.62     1851.31    149.12 o 
   8  16   4       35.32     -120.94    135.87 o 
   9  16   4     1318.29     1193.11    159.06 o 
  10  16   4     1001.56      885.00    141.07 o 
  11  16   4     3050.32     2841.36    202.59 o 
  12  16   4     1152.23     1014.20    268.09 o 
  13  16   4      177.94       63.70    270.74 o 
  14  16   4      139.43      -46.38    390.18 o 
  15  16   4      658.14      480.43    538.83 o 
  16  16   4      576.18      444.83    273.95 o 
  17  16   4      325.09       14.02    276.05 o 
 -18  17   4      455.59      597.17    443.56 o 
 -17  17   4     9318.51     9948.66    990.06 o 
 -16  17   4     2772.59     2811.65    282.94 o 
 -15  17   4    12200.46    13098.06    671.54 o 
 -14  17   4     5765.11     6166.10    384.75 o 
 -13  17   4     4517.16     4622.47    366.30 o 
 -12  17   4     5372.57     5059.22    337.78 o 
 -11  17   4     1086.75     1043.30    200.80 o 
 -10  17   4     4892.72     4590.30    309.26 o 
  -9  17   4    11842.11    11322.41    798.95 o 
  -8  17   4    13710.57    13316.63    457.96 o 
  -7  17   4    27525.27    27173.46    777.00 o 
  -6  17   4    10670.82    10820.19    318.18 o 
  -5  17   4    22656.50    23651.03    551.36 o 
  -4  17   4     1862.17     1705.38    141.27 o 
  -3  17   4     4247.17     4230.33    294.63 o 
  -2  17   4      696.43      641.04    145.99 o 
  -1  17   4     1313.21     1325.12    143.33 o 
   0  17   4     1222.75     1390.19    127.41 o 
   1  17   4     1016.43     1056.16    119.44 o 
   2  17   4      775.30      803.91    108.51 o 
   3  17   4      891.30      741.54    102.10 o 
   4  17   4      113.83      111.46    101.76 o 
   5  17   4        4.87      -10.52    111.25 o 
   6  17   4     2418.55     2314.66    151.98 o 
   7  17   4     1210.04     1104.52    142.85 o 
   8  17   4      137.69       78.60    138.27 o 
   9  17   4     5722.78     5758.29    270.78 o 
  10  17   4     1865.48     1832.00    177.91 o 
  11  17   4     6343.92     6241.81    302.42 o 
  12  17   4     2699.46     2486.76    263.03 o 
  13  17   4      948.53      611.22    297.28 o 
  14  17   4     1116.40      983.56    273.39 o 
  15  17   4     1019.94     1075.97    279.64 o 
  16  17   4     6027.01     5684.71    655.62 o 
 -17  18   4     3619.68     3408.14    472.47 o 
 -16  18   4      832.95      791.61    315.86 o 
 -15  18   4      438.70      649.53    270.74 o 
 -14  18   4       75.94      242.59    252.16 o 
 -13  18   4      142.12      150.00    211.86 o 
 -12  18   4      201.97      -13.76    202.60 o 
 -11  18   4      218.93       45.97    193.07 o 
 -10  18   4      535.46      266.75    189.54 o 
  -9  18   4     3469.85     3503.96    258.68 o 
  -8  18   4      382.71      197.83    177.84 o 
  -7  18   4    18323.51    17984.34    562.73 o 
  -6  18   4     7917.15     7724.11    324.96 o 
  -5  18   4    18316.80    18842.80    463.92 o 
  -4  18   4    10392.24    10340.58    729.94 o 
  -3  18   4     9753.79     9831.06    328.99 o 
  -2  18   4     4946.09     5134.19    218.82 o 
  -1  18   4    13354.13    13106.93    395.03 o 
   0  18   4    22229.12    22656.47    627.34 o 
   1  18   4    29604.01    30321.07    822.87 o 
   2  18   4    47686.30    48596.91   1283.38 o 
   3  18   4    31137.22    30960.71    843.97 o 
   4  18   4    29862.45    29859.93    675.84 o 
   5  18   4    17164.06    17213.51    432.76 o 
   6  18   4    16233.75    16823.10    434.96 o 
   7  18   4    23376.96    23560.29    572.49 o 
   8  18   4    16053.14    16210.57    435.34 o 
   9  18   4    32266.63    32728.21   1085.61 o 
  10  18   4    14890.88    15143.04    438.94 o 
  11  18   4    17244.32    17147.54    483.56 o 
  12  18   4     2749.67     2742.50    271.20 o 
  13  18   4     2330.04     2088.77    275.42 o 
  14  18   4     1419.72     1101.55    271.97 o 
  15  18   4     2521.60     2374.92    313.29 o 
 -15  19   4     8572.29     8767.56    457.91 o 
 -14  19   4    12785.54    13292.64    534.90 o 
 -13  19   4    13145.03    12980.87    519.89 o 
 -12  19   4     9389.03     9044.44    426.04 o 
 -11  19   4    22912.82    23500.88    735.62 o 
 -10  19   4    14983.27    14610.67    512.38 o 
  -9  19   4    31091.49    31326.15    902.73 o 
  -8  19   4    23151.78    23231.89    694.42 o 
  -7  19   4    23769.06    24556.73    718.49 o 
  -6  19   4    13155.57    12805.77    493.70 o 
  -5  19   4    14212.22    15011.46    468.10 o 
  -4  19   4     2413.49     2578.75    419.38 o 
  -3  19   4    16402.38    16945.43    501.86 o 
  -2  19   4     3017.84     2738.28    172.15 o 
  -1  19   4    23348.05    23246.70    649.45 o 
   0  19   4     5079.13     4984.58    236.23 o 
   1  19   4     4920.46     5057.19    230.82 o 
   2  19   4       65.78      190.40    118.80 o 
   3  19   4     3613.46     3552.89    284.01 o 
   4  19   4     2574.06     2313.21    168.31 o 
   5  19   4     3419.48     3374.54    202.99 o 
   6  19   4       44.40      -58.99    130.36 o 
   7  19   4      119.49      -22.69    144.44 o 
   8  19   4      100.18      -77.67    176.86 o 
   9  19   4      277.52      318.16    195.76 o 
  10  19   4     1791.60     1832.70    186.37 o 
  11  19   4     5266.23     5363.63    329.53 o 
  12  19   4    12715.03    12851.92    424.54 o 
  13  19   4     8476.02     8730.37    465.29 o 
  14  19   4    12898.22    13715.33    566.22 o 
 -14  20   4      332.11      167.92    281.36 o 
 -13  20   4     2612.30     2386.02    269.57 o 
 -12  20   4     3142.40     3100.05    271.66 o 
 -11  20   4     1988.01     1934.09    237.81 o 
 -10  20   4      257.59       12.55    198.70 o 
  -9  20   4      477.70      306.96    190.45 o 
  -8  20   4     1224.11      877.59    188.20 o 
  -7  20   4     3920.59     3639.92    269.57 o 
  -6  20   4     4813.04     5021.95    368.95 o 
  -5  20   4    18795.04    19826.46    586.38 o 
  -4  20   4     9207.89     9053.17    374.26 o 
  -3  20   4    16130.13    16472.95    495.83 o 
  -2  20   4     6721.33     6573.23    269.80 o 
  -1  20   4     3128.76     3244.73    249.51 o 
   0  20   4    13444.05    13691.87    425.51 o 
   1  20   4     6586.05     6194.08    263.99 o 
   2  20   4    22080.52    21548.99    616.46 o 
   3  20   4     9507.68     9095.22    339.05 o 
   4  20   4    18167.74    18092.37    549.93 o 
   5  20   4    21886.69    21730.99    642.78 o 
   6  20   4    19194.19    19329.07    595.57 o 
   7  20   4    30416.88    31212.88    889.26 o 
   8  20   4     9869.67    10560.08    427.73 o 
   9  20   4    11259.30    12136.84    468.82 o 
  10  20   4     1656.10     1379.15    191.40 o 
  11  20   4     2466.56     2157.11    211.07 o 
  12  20   4       55.74      172.74    193.63 o 
  13  20   4     1218.22     1024.56    408.76 o 
 -12  21   4     1496.53     1618.31    253.19 o 
 -11  21   4     4583.68     4819.18    350.84 o 
 -10  21   4     3911.90     3698.46    350.37 o 
  -9  21   4     5282.97     5999.56    477.78 o 
  -8  21   4     5701.01     5563.44    499.01 o 
  -7  21   4     4888.13     4581.34    461.85 o 
  -6  21   4      621.70      244.20    281.36 o 
  -5  21   4     1515.50     1438.64    286.67 o 
  -4  21   4      109.26      -31.85    260.12 o 
  -3  21   4     2409.24     2526.90    297.28 o 
  -2  21   4       91.84      -84.94    249.51 o 
  -1  21   4     7137.21     6970.22    456.54 o 
   0  21   4      666.10      483.08    254.81 o 
   1  21   4     1068.85     1040.49    265.43 o 
   2  21   4     1505.85     1364.32    276.05 o 
   3  21   4     4177.50     4011.23    239.78 o 
   4  21   4     1494.65     1496.72    170.92 o 
   5  21   4     1416.42     1420.44    177.27 o 
   6  21   4      104.30      -21.41    166.93 o 
   7  21   4        4.88     -176.86    176.86 o 
   8  21   4      441.36      419.03    195.76 o 
   9  21   4      278.22      134.47    209.31 o 
  10  21   4      824.48      445.72    187.15 o 
  11  21   4      163.74      -40.54    185.25 o 
 -10  22   4       15.81     -323.83    323.83 o 
  -9  22   4       78.92       -5.31    318.52 o 
  -8  22   4       53.47      -42.47    291.97 o 
  -7  22   4        2.22     -148.64    276.05 o 
  -6  22   4       12.57     -132.72    286.67 o 
  -5  22   4       87.04       74.32    281.36 o 
  -4  22   4        9.61     -164.57    260.12 o 
  -3  22   4     1031.65      897.16    270.74 o 
  -2  22   4      471.62      430.00    276.05 o 
  -1  22   4     3421.57     3806.28    419.38 o 
   0  22   4       12.40     -222.96    260.12 o 
   1  22   4     1138.23     1061.72    281.36 o 
   2  22   4      102.92       79.63    265.43 o 
   3  22   4       40.14       10.62    265.43 o 
   4  22   4       17.65      408.76    276.05 o 
   5  22   4      299.40      191.11    281.36 o 
   6  22   4        4.44     -133.60    201.73 o 
   7  22   4      866.13      765.09    212.34 o 
   8  22   4      246.01      178.87    201.77 o 
   9  22   4      793.26      666.94    260.12 o 
  -7  23   4      181.36     -297.28    302.59 o 
  -6  23   4     1368.97      838.76    318.52 o 
  -5  23   4      100.26     -164.57    291.97 o 
  -4  23   4     3627.45     3668.26    414.07 o 
  -3  23   4     1460.06     1502.34    302.59 o 
  -2  23   4     3497.17     3604.55    408.76 o 
  -1  23   4     1312.76     1136.05    297.28 o 
   0  23   4     1647.86     1624.44    307.90 o 
   1  23   4      241.61       42.47    260.12 o 
   2  23   4      469.56      339.75    281.36 o 
   3  23   4        1.96     -100.86    265.43 o 
   4  23   4       13.75     -281.36    281.36 o 
   5  23   4        4.20     -143.33    286.67 o 
   6  23   4      365.41       15.93    302.59 o 
  -1  24   4    12829.19    12448.72    652.96 o 
   0  24   4     2372.55     1735.92    329.13 o 
 -25   1   5      126.24      440.50    185.04 o 
 -24   1   5      754.64     1039.50    188.97 o 
 -23   1   5     1180.44     1280.42    187.09 o 
 -22   1   5     2082.80     2427.29    177.06 o 
 -21   1   5     2108.47     2150.50    152.58 o 
 -20   1   5     7090.19     7474.12    238.76 o 
 -19   1   5      672.46      465.27    122.34 o 
 -18   1   5     7714.76     7471.75    220.28 o 
 -17   1   5       10.18     -104.34    104.34 o 
 -16   1   5     5137.99     4957.94    177.61 o 
 -15   1   5      194.10      200.98     90.50 o 
 -14   1   5    14144.83    14020.71    269.06 o 
 -13   1   5    18194.30    17305.47    306.26 o 
 -12   1   5    42144.36    40901.58    634.93 o 
 -11   1   5    16953.71    16810.33    266.32 o 
 -10   1   5    41430.76    41173.97    584.39 o 
  -9   1   5     3413.92     3753.83     91.20 o 
  -8   1   5     7027.84     7204.31    113.33 o 
  -7   1   5     5974.64     6002.32     88.09 o 
  -6   1   5    30497.11    32364.85    362.90 o 
  -5   1   5     1874.37     1906.65     46.43 o 
  -4   1   5    14711.68    14242.80    183.20 o 
  -3   1   5    12668.14    12264.73    168.90 o 
  -2   1   5    87428.14    89239.00   1143.96 o 
  -1   1   5    24294.19    24412.99    320.93 o 
   0   1   5    25435.07    27524.46    360.35 o 
   1   1   5     3326.70     3355.83     62.79 o 
   2   1   5    26154.90    26610.05    350.97 o 
   3   1   5     9478.68     9777.65    143.02 o 
   4   1   5     9041.13     9221.92    138.31 o 
   5   1   5      726.54      664.27     41.42 o 
   6   1   5     1220.65     1210.11     51.99 o 
   7   1   5      257.28       89.90     60.61 o 
   8   1   5     2882.31     3190.26    159.38 o 
   9   1   5      865.66      603.41     90.40 o 
  10   1   5     1085.08     1021.95    104.77 o 
  11   1   5      523.49      321.73    111.34 o 
  12   1   5    20485.68    19489.18    431.31 o 
  13   1   5      574.94      178.71    125.43 o 
  14   1   5    28445.28    25761.11    576.97 o 
  15   1   5      360.57       -2.47    145.58 o 
  16   1   5     4600.45     3799.08    282.74 o 
  17   1   5       84.92      -42.69    139.34 o 
  18   1   5     1258.48     1198.17    161.04 o 
  19   1   5       40.80      428.15    155.47 o 
  20   1   5     4881.97     5367.46    265.29 o 
  21   1   5      584.99     1330.69    182.89 o 
  22   1   5    16269.29    17364.99    461.07 o 
  23   1   5      491.15     1206.95    197.46 o 
 -25   2   5      536.83      706.79    226.90 o 
 -24   2   5    10270.38    10678.02    367.82 o 
 -23   2   5      397.72      493.35    182.37 o 
 -22   2   5    19289.49    19328.85    446.47 o 
 -21   2   5     3410.24     3447.78    191.97 o 
 -20   2   5    22246.82    22570.84    468.27 o 
 -19   2   5    18074.48    17322.74    395.29 o 
 -18   2   5    13214.15    12636.84    466.90 o 
 -17   2   5      671.55      425.10    106.07 o 
 -16   2   5     2985.35     2580.14    123.40 o 
 -15   2   5     1754.23     1450.05    104.46 o 
 -14   2   5      574.93      643.35     89.53 o 
 -13   2   5     5626.72     5558.17    154.15 o 
 -12   2   5     2569.95     2628.43    104.91 o 
 -11   2   5     3039.38     3116.80    104.06 o 
 -10   2   5    10039.63    10543.72    181.75 o 
  -9   2   5     4871.12     4507.72    103.88 o 
  -8   2   5     6686.50     6331.30     98.45 o 
  -7   2   5     5503.78     5770.59     90.02 o 
  -6   2   5    66470.62    67629.28    822.35 o 
  -5   2   5    34303.85    33028.79    367.58 o 
  -4   2   5   119441.95   120666.76   1378.67 o 
  -3   2   5    31130.46    30815.18    402.33 o 
  -2   2   5    24904.51    24276.54    318.81 o 
  -1   2   5      198.29      277.33     22.98 o 
   0   2   5    42691.93    46716.02    603.17 o 
   1   2   5     1466.44     1278.46     42.58 o 
   2   2   5    87052.73    90293.61   1158.27 o 
   3   2   5    12867.19    13194.02    184.77 o 
   4   2   5   216475.47   211010.53   2701.97 o 
   5   2   5    32639.31    31747.70    424.12 o 
   6   2   5   283158.75   277613.66   3558.94 o 
   7   2   5    33867.35    35358.80    601.99 o 
   8   2   5    66027.71    66344.38   1109.25 o 
   9   2   5      145.25        6.76     84.86 o 
  10   2   5    16963.89    18076.20    494.12 o 
  11   2   5      479.98      131.77    107.18 o 
  12   2   5    23853.34    22894.35    490.27 o 
  13   2   5     3003.14     2426.09    153.85 o 
  14   2   5    63405.29    58101.75   1207.26 o 
  15   2   5     2602.57     2025.03    190.73 o 
  16   2   5    20039.78    17718.92    876.57 o 
  17   2   5      606.39      508.92    167.04 o 
  18   2   5      505.57      672.15    152.12 o 
  19   2   5      157.35      353.70    153.56 o 
  20   2   5      947.18     1621.08    185.55 o 
  21   2   5        4.98      577.07    175.72 o 
  22   2   5      850.70     1728.47    228.47 o 
  23   2   5       21.59      827.50    190.25 o 
 -25   3   5      279.87      520.37    219.31 o 
 -24   3   5      641.73     1122.68    219.64 o 
 -23   3   5     3034.45     3264.68    193.07 o 
 -22   3   5    12550.87    13195.59    339.61 o 
 -21   3   5     8225.74     8477.66    377.95 o 
 -20   3   5    32497.80    33216.77    567.77 o 
 -19   3   5    12562.10    12011.76    294.14 o 
 -18   3   5    33497.39    31961.65    541.12 o 
 -17   3   5     3375.99     2781.21    144.03 o 
 -16   3   5    18860.19    18246.54    338.44 o 
 -15   3   5     5552.65     5128.07    168.81 o 
 -14   3   5    65824.60    63258.44    967.88 o 
 -13   3   5    15476.98    14294.45    244.98 o 
 -12   3   5   138201.77   135812.97   1866.68 o 
 -11   3   5    23723.26    22943.88    372.26 o 
 -10   3   5   143378.42   143575.58   1963.57 o 
  -9   3   5    25167.73    27030.85    366.25 o 
  -8   3   5    82351.34    82388.52    996.54 o 
  -7   3   5     1578.84     1765.13     53.80 o 
  -6   3   5   185486.11   191682.47   2309.56 o 
  -5   3   5    20754.11    21328.78    269.30 o 
  -4   3   5   146553.52   143207.97   1722.22 o 
  -3   3   5    28277.65    27665.79    362.43 o 
  -2   3   5   159959.33   160118.48   2193.31 o 
  -1   3   5    42014.84    42520.76    587.58 o 
   0   3   5    50884.43    52365.17    722.03 o 
   1   3   5     1292.35     1263.82     43.28 o 
   2   3   5      169.06      104.02     26.48 o 
   3   3   5     4084.90     3795.79     75.59 o 
   4   3   5      135.77       49.51     32.91 o 
   5   3   5     3403.04     3415.37     79.40 o 
   6   3   5     6962.17     7460.16    151.89 o 
   7   3   5     2673.35     2446.43     90.10 o 
   8   3   5       24.71       -9.41     65.20 o 
   9   3   5        5.32     -101.91    101.91 o 
  10   3   5    20371.31    20459.12    434.29 o 
  11   3   5     1123.80      882.62    112.49 o 
  12   3   5    39992.38    38325.23    759.68 o 
  13   3   5     3936.40     3323.27    203.82 o 
  14   3   5    93832.31    86909.05   1633.69 o 
  15   3   5     3001.80     2405.14    163.99 o 
  16   3   5    49299.33    44861.39   2243.53 o 
  17   3   5      138.75      278.65    138.17 o 
  18   3   5    10172.89    10393.90    406.10 o 
  19   3   5     1480.39     1638.22    172.31 o 
  20   3   5    25530.29    26060.56    593.76 o 
  21   3   5     2290.97     2784.94    210.10 o 
  22   3   5    42865.04    44434.55    919.66 o 
  23   3   5     2533.81     3168.17    223.18 o 
 -25   4   5     3124.92     3717.67    343.45 o 
 -24   4   5    12606.01    13113.39    474.04 o 
 -23   4   5     1007.10     1098.24    225.40 o 
 -22   4   5    35008.27    34472.00    801.38 o 
 -21   4   5     1345.33     1352.28    159.80 o 
 -20   4   5    17012.02    16809.39    439.33 o 
 -19   4   5     1683.92     1525.89    153.08 o 
 -18   4   5    11223.16    10664.90    512.78 o 
 -17   4   5     5142.47     4897.57    226.78 o 
 -16   4   5     6644.96     6330.34    183.55 o 
 -15   4   5     1676.42     1617.21    107.50 o 
 -14   4   5     9864.09     9697.73    199.01 o 
 -13   4   5      610.93      621.30     77.20 o 
 -12   4   5     3131.52     3406.18    198.63 o 
 -11   4   5      413.86      509.59     64.51 o 
 -10   4   5    12911.10    12522.02    204.60 o 
  -9   4   5     1241.41     1315.10     49.48 o 
  -8   4   5     8085.60     7492.04    129.27 o 
  -7   4   5     5437.63     5570.55     97.34 o 
  -6   4   5     8198.98     8370.27    120.46 o 
  -5   4   5     9424.97     9577.38    141.22 o 
  -4   4   5    66376.28    68739.48    944.67 o 
  -3   4   5     9990.48    10541.92    172.82 o 
  -2   4   5   101414.56   102967.51   1523.56 o 
  -1   4   5     7017.91     7362.35    125.93 o 
   0   4   5    96235.59    99896.91   1477.32 o 
   1   4   5    11131.90    11417.58    185.55 o 
   2   4   5    94369.42    94359.70   1293.58 o 
   3   4   5     4561.35     4220.99     77.04 o 
   4   4   5   179032.50   176157.66   2125.02 o 
   5   4   5    19818.30    18858.50    246.62 o 
   6   4   5   280683.63   277701.13   4229.62 o 
   7   4   5    17870.26    17596.84    310.13 o 
   8   4   5   141026.91   143601.16   2374.74 o 
   9   4   5    26695.82    27709.56    550.53 o 
  10   4   5    82906.30    83983.77   1558.69 o 
  11   4   5     9619.38     9408.62    261.55 o 
  12   4   5    47109.98    46886.39    909.04 o 
  13   4   5     7013.61     6258.07    242.32 o 
  14   4   5    42839.79    40159.41   1121.67 o 
  15   4   5      733.32      433.97    165.51 o 
  16   4   5     2304.17     2151.14    173.50 o 
  17   4   5       82.69       70.85    142.99 o 
  18   4   5      330.00      664.35    153.88 o 
  19   4   5        0.14      205.75    153.64 o 
  20   4   5     3530.30     3915.88    262.05 o 
  21   4   5       18.74      493.91    171.09 o 
  22   4   5       17.66      640.64    260.76 o 
  23   4   5        4.13      744.83    229.58 o 
 -24   5   5      558.69      953.46    231.04 o 
 -23   5   5        5.58      -42.65    206.48 o 
 -22   5   5     4551.46     4443.07    286.64 o 
 -21   5   5        3.65      -98.04    163.53 o 
 -20   5   5     7576.94     7699.84    374.02 o 
 -19   5   5     1712.99     1651.06    131.72 o 
 -18   5   5     5939.79     5911.11    225.93 o 
 -17   5   5    10316.94    10228.24    329.95 o 
 -16   5   5     3196.97     3224.39    144.59 o 
 -15   5   5    12366.03    12117.23    233.80 o 
 -14   5   5    12708.97    12653.21    232.48 o 
 -13   5   5        9.74      111.23     78.49 o 
 -12   5   5    41461.19    40612.45    630.77 o 
 -11   5   5       49.15       67.47     55.61 o 
 -10   5   5    28976.51    28485.74    367.58 o 
  -9   5   5     5811.35     5756.68    107.23 o 
  -8   5   5    71138.55    70699.13    862.76 o 
  -7   5   5    22791.04    21026.56    286.97 o 
  -6   5   5   113934.92   109907.01   1505.56 o 
  -5   5   5    19211.22    18777.40    256.82 o 
  -4   5   5   113441.84   114381.56   1463.16 o 
  -3   5   5     1799.90     1752.56     50.71 o 
  -2   5   5    32559.51    35919.63    540.64 o 
  -1   5   5     4185.66     4627.09     90.00 o 
   0   5   5     4885.47     5527.81    101.73 o 
   1   5   5     4391.15     4413.81     98.52 o 
   2   5   5     8969.64     8592.51    149.28 o 
   3   5   5     2564.66     2167.61     87.19 o 
   4   5   5     4620.36     4541.96     93.01 o 
   5   5   5     1265.82     1292.30     64.26 o 
   6   5   5    26938.54    26856.56    419.86 o 
   7   5   5     7937.13     7112.02    150.20 o 
   8   5   5    48285.61    48137.21    810.35 o 
   9   5   5     5927.43     5633.44    178.61 o 
  10   5   5     1619.95     1575.48    111.16 o 
  11   5   5      196.61       44.79    157.08 o 
  12   5   5     2789.17     2526.91    234.47 o 
  13   5   5     1282.97     1109.71    201.58 o 
  14   5   5     3719.49     3483.68    187.83 o 
  15   5   5       13.42      -86.80    128.55 o 
  16   5   5    44516.00    39559.96   1669.65 o 
  17   5   5       63.43      109.12    141.37 o 
  18   5   5    22263.70    21384.59    814.93 o 
  19   5   5      571.28      863.61    165.87 o 
  20   5   5    17584.21    17003.89    437.31 o 
  21   5   5      675.59     1229.02    186.21 o 
  22   5   5     6567.33     7117.53    363.17 o 
  23   5   5     2842.20     3248.97    265.40 o 
 -24   6   5      371.90      538.81    222.19 o 
 -23   6   5      208.19      249.17    223.21 o 
 -22   6   5     4391.52     4203.95    275.81 o 
 -21   6   5      628.31      561.73    175.12 o 
 -20   6   5     1713.26     1474.82    191.84 o 
 -19   6   5     5996.68     5494.22    330.22 o 
 -18   6   5       38.09      275.17    125.99 o 
 -17   6   5     1115.53     1190.85    144.94 o 
 -16   6   5      387.34      445.69     94.76 o 
 -15   6   5     6994.99     6523.35    191.71 o 
 -14   6   5     2202.69     2291.65    152.48 o 
 -13   6   5     6743.10     6454.26    182.45 o 
 -12   6   5     4435.57     4784.27    154.70 o 
 -11   6   5     2336.32     2343.45    162.33 o 
 -10   6   5    40562.50    39697.39    472.36 o 
  -9   6   5    20882.29    20584.66    287.23 o 
  -8   6   5    14850.17    14397.25    222.82 o 
  -7   6   5       48.03       57.58     54.02 o 
  -6   6   5     4138.93     4047.93     99.52 o 
  -5   6   5     2721.01     2138.73     97.04 o 
  -4   6   5    21298.30    20121.83    291.09 o 
  -3   6   5    16063.35    16258.47    219.92 o 
  -2   6   5       24.52       62.12     38.88 o 
  -1   6   5     5106.98     5048.89    128.71 o 
   0   6   5    19992.23    20964.79    401.46 o 
   1   6   5     3172.98     3161.23     76.06 o 
   2   6   5      665.59      676.43     67.20 o 
   3   6   5     1310.41     1135.43     55.71 o 
   4   6   5     2391.07     2431.13     88.54 o 
   5   6   5     9003.64     9456.86    168.95 o 
   6   6   5       49.92      -24.48     44.71 o 
   7   6   5      258.55      113.98     50.41 o 
   8   6   5     2689.98     2446.31     97.87 o 
   9   6   5     7972.80     7591.23    188.40 o 
  10   6   5    24512.66    24188.82    495.71 o 
  11   6   5     9713.46     9761.54    261.10 o 
  12   6   5    13193.98    12702.45    312.52 o 
  13   6   5     2453.26     2170.07    150.95 o 
  14   6   5      133.33       76.13    122.12 o 
  15   6   5      164.20       71.75    128.59 o 
  16   6   5     7821.54     7633.30    308.03 o 
  17   6   5      556.04      529.22    147.79 o 
  18   6   5      446.83      508.76    147.46 o 
  19   6   5     1020.62     1152.47    201.52 o 
  20   6   5     6877.35     7995.68    308.25 o 
  21   6   5       10.87      471.42    206.67 o 
  22   6   5      286.81     1300.10    229.98 o 
 -24   7   5       89.75      442.25    226.09 o 
 -23   7   5     1376.13     1189.58    231.74 o 
 -22   7   5      559.60      750.01    220.62 o 
 -21   7   5     1326.40     1364.68    217.08 o 
 -20   7   5      788.79      751.22    168.34 o 
 -19   7   5     1138.44     1045.31    166.82 o 
 -18   7   5     6132.43     5914.56    226.36 o 
 -17   7   5     2725.13     2448.80    133.65 o 
 -16   7   5    15872.58    14736.85    298.81 o 
 -15   7   5       84.91       -0.95     95.80 o 
 -14   7   5    22817.57    21687.72    416.45 o 
 -13   7   5     9922.18     9818.78    235.17 o 
 -12   7   5    30689.79    29310.31    518.45 o 
 -11   7   5    22939.74    23170.73    351.23 o 
 -10   7   5    16144.10    16958.50    267.97 o 
  -9   7   5     4030.21     4579.55    128.48 o 
  -8   7   5     1565.55     1564.52     75.48 o 
  -7   7   5     4505.43     4416.65    121.32 o 
  -6   7   5      749.26      541.41     53.42 o 
  -5   7   5      262.89      118.37     41.26 o 
  -4   7   5     5416.48     5828.30    116.81 o 
  -3   7   5     6680.17     6562.94    123.20 o 
  -2   7   5    74961.57    79363.46   1286.98 o 
  -1   7   5     7250.04     7022.58    142.27 o 
   0   7   5    57132.75    60571.80    988.95 o 
   1   7   5      945.79     1048.05     68.79 o 
   2   7   5      811.09     1058.73     81.06 o 
   3   7   5        4.54      -23.96     41.92 o 
   4   7   5     6380.14     6752.65    147.18 o 
   5   7   5      416.94      256.57     63.02 o 
   6   7   5      333.83      114.85     42.35 o 
   7   7   5     7951.41     7755.88    152.79 o 
   8   7   5     9522.17     9509.14    183.00 o 
   9   7   5      356.62      217.39     92.93 o 
  10   7   5     8875.55     8572.41    233.32 o 
  11   7   5     4691.22     4671.28    180.52 o 
  12   7   5    18762.85    18245.97    407.09 o 
  13   7   5    10543.08    10143.86    461.27 o 
  14   7   5    13748.69    13185.13    422.96 o 
  15   7   5     5903.70     5525.31    393.08 o 
  16   7   5     3027.99     2807.15    300.04 o 
  17   7   5      783.66      649.88    150.71 o 
  18   7   5     1891.33     1713.38    171.30 o 
  19   7   5      654.71      831.35    193.90 o 
  20   7   5     4404.18     4704.19    301.08 o 
  21   7   5        0.09      448.79    212.73 o 
  22   7   5     3216.34     3540.17    269.94 o 
 -23   8   5     2432.13     2398.29    255.33 o 
 -22   8   5     4515.72     4010.81    271.54 o 
 -21   8   5     3600.37     3386.19    259.16 o 
 -20   8   5     2216.41     2193.10    229.59 o 
 -19   8   5     3255.91     2839.33    254.39 o 
 -18   8   5     8396.54     7904.50    283.23 o 
 -17   8   5     1120.19     1043.36    140.17 o 
 -16   8   5     3208.80     3083.29    139.63 o 
 -15   8   5        0.39      -99.69     99.69 o 
 -14   8   5     8856.28     8484.29    224.99 o 
 -13   8   5       10.40       53.74     82.91 o 
 -12   8   5    10210.76     9994.92    292.99 o 
 -11   8   5      514.25      633.98     94.50 o 
 -10   8   5    10270.34    10704.13    212.49 o 
  -9   8   5        4.50      100.40     66.06 o 
  -8   8   5      382.26      425.17     69.73 o 
  -7   8   5      313.97      313.79     59.39 o 
  -6   8   5    26265.45    25398.61    433.83 o 
  -5   8   5     2215.14     2052.19     79.93 o 
  -4   8   5    86541.56    87134.05   1414.80 o 
  -3   8   5    20081.22    20791.38    355.34 o 
  -2   8   5   131330.92   132450.09   2130.62 o 
  -1   8   5    19769.09    20133.90    386.72 o 
   0   8   5   233769.50   238322.98   4292.44 o 
   1   8   5    30845.24    31341.37    587.23 o 
   2   8   5   153905.58   155618.09   2290.61 o 
   3   8   5     7940.73     7577.77    168.12 o 
   4   8   5    76835.36    77796.15   1272.48 o 
   5   8   5    11052.99    11151.02    245.55 o 
   6   8   5    39550.00    40841.30    770.95 o 
   7   8   5       24.55       -9.19     85.82 o 
   8   8   5    27527.73    28813.82    454.25 o 
   9   8   5     1786.30     1764.42     81.45 o 
  10   8   5    20324.03    20577.22    429.24 o 
  11   8   5        4.05        2.89     96.44 o 
  12   8   5    13180.01    13055.99    477.36 o 
  13   8   5     2482.63     2083.22    204.58 o 
  14   8   5    22464.01    21726.94    627.95 o 
  15   8   5     1772.36     1674.39    235.23 o 
  16   8   5    21884.51    20924.30    478.04 o 
  17   8   5     2758.32     2733.93    176.86 o 
  18   8   5     5649.94     5724.20    550.91 o 
  19   8   5     1254.63     1363.54    210.77 o 
  20   8   5      118.81      656.57    207.50 o 
  21   8   5       17.52      423.04    260.65 o 
  22   8   5      307.58      940.21    290.75 o 
 -23   9   5      330.04      516.02    227.18 o 
 -22   9   5     5496.92     5044.88    490.09 o 
 -21   9   5       37.15       31.90    210.67 o 
 -20   9   5    12451.64    12062.27    424.86 o 
 -19   9   5     3294.42     2690.88    231.40 o 
 -18   9   5    36567.93    36131.32    676.89 o 
 -17   9   5     9474.91     9344.76    279.38 o 
 -16   9   5    92238.89    90170.02   1517.73 o 
 -15   9   5     9818.12     9555.22    299.63 o 
 -14   9   5    76336.41    75210.56   1419.01 o 
 -13   9   5     1798.28     1809.72    137.70 o 
 -12   9   5   101517.63   103940.67   2027.77 o 
 -11   9   5    10448.15    11261.35    221.03 o 
 -10   9   5    64087.34    65532.49    994.51 o 
  -9   9   5    17130.75    17663.16    303.63 o 
  -8   9   5    86412.38    89210.82   1459.88 o 
  -7   9   5    39045.24    39266.98    659.37 o 
  -6   9   5    42251.70    42868.45    712.08 o 
  -5   9   5    13741.85    13924.41    249.41 o 
  -4   9   5    10055.20     9692.20    216.22 o 
  -3   9   5      251.92      154.77     60.62 o 
  -2   9   5    24532.44    25441.01    430.88 o 
  -1   9   5        4.88       87.84     54.75 o 
   0   9   5    51500.73    52502.58    962.73 o 
   1   9   5     5450.16     5377.66    146.49 o 
   2   9   5    41400.95    40806.16    614.98 o 
   3   9   5    10655.00    10208.32    179.93 o 
   4   9   5    25529.88    25158.43    394.67 o 
   5   9   5     6960.91     6693.36    158.83 o 
   6   9   5      511.69      525.22     79.59 o 
   7   9   5       20.56       37.82     80.94 o 
   8   9   5    28440.49    29006.54    575.75 o 
   9   9   5      427.58      399.97     71.68 o 
  10   9   5    33636.64    34075.32    664.46 o 
  11   9   5     7702.05     7805.90    224.43 o 
  12   9   5    29804.56    29164.94    591.38 o 
  13   9   5     5697.85     5641.04    392.31 o 
  14   9   5    23976.54    23312.79    503.22 o 
  15   9   5     8683.27     8961.47    275.40 o 
  16   9   5    49627.01    46907.96   2333.36 o 
  17   9   5     2442.40     2448.62    232.42 o 
  18   9   5    42928.11    42979.15   1925.55 o 
  19   9   5     1442.95     1708.94    217.05 o 
  20   9   5    20986.02    21477.25    760.07 o 
  21   9   5      165.12      651.41    269.57 o 
 -23  10   5     9915.11     9783.04    581.29 o 
 -22  10   5     9083.69     9236.08    718.44 o 
 -21  10   5     3144.49     3344.84    261.79 o 
 -20  10   5     2861.27     2725.09    243.86 o 
 -19  10   5       56.58       57.10    187.97 o 
 -18  10   5     2139.45     1914.59    167.89 o 
 -17  10   5      862.71      965.73    149.01 o 
 -16  10   5     6415.69     6739.53    271.79 o 
 -15  10   5     7110.49     7098.93    264.75 o 
 -14  10   5     9075.71     9160.40    283.36 o 
 -13  10   5     1849.09     1726.70    142.07 o 
 -12  10   5     9531.80     9798.06    233.06 o 
 -11  10   5      756.83      681.38     65.70 o 
 -10  10   5     2990.90     3276.94    107.65 o 
  -9  10   5    13384.72    14125.97    250.15 o 
  -8  10   5     8886.84     9786.51    186.07 o 
  -7  10   5      308.35      488.77    142.92 o 
  -6  10   5    35595.55    37673.40    629.85 o 
  -5  10   5        6.15       39.83     39.65 o 
  -4  10   5    39420.95    40405.86    871.37 o 
  -3  10   5     3295.94     3434.85    125.70 o 
  -2  10   5   147762.34   146126.72   2350.85 o 
  -1  10   5    28927.91    28466.79    481.82 o 
   0  10   5   285799.75   285364.38   5137.90 o 
   1  10   5    59761.43    59069.07   1084.15 o 
   2  10   5   164364.14   161736.83   2380.53 o 
   3  10   5    17928.57    17550.87    308.60 o 
   4  10   5    49873.82    50907.71    841.31 o 
   5  10   5      644.75      690.54     72.01 o 
   6  10   5    19728.57    21299.67    385.68 o 
   7  10   5       30.96       57.78     76.88 o 
   8  10   5    57417.34    59871.19   1262.44 o 
   9  10   5     2329.63     2301.08    122.79 o 
  10  10   5    89557.05    89932.06   2601.74 o 
  11  10   5      400.02      418.88    120.99 o 
  12  10   5    39657.73    38741.74    780.43 o 
  13  10   5       59.18      -42.39    144.84 o 
  14  10   5     3858.77     3841.34    217.00 o 
  15  10   5      601.96      530.27    186.19 o 
  16  10   5      168.60      140.85    166.99 o 
  17  10   5     5148.24     4939.77    428.58 o 
  18  10   5     3919.40     3938.84    611.83 o 
  19  10   5     4296.62     4732.56    575.99 o 
  20  10   5     6297.45     7494.13    452.04 o 
  21  10   5     1068.09     1822.84    295.91 o 
 -22  11   5      992.21      925.01    286.70 o 
 -21  11   5      555.25      614.16    607.84 o 
 -20  11   5     9926.77    10080.83    594.40 o 
 -19  11   5      246.86      218.98    174.47 o 
 -18  11   5    25176.30    24668.77    558.65 o 
 -17  11   5     5164.39     5308.35    228.74 o 
 -16  11   5    60001.96    59155.08   1146.99 o 
 -15  11   5    11952.62    11910.23    335.17 o 
 -14  11   5    57116.46    56215.94   1087.25 o 
 -13  11   5     1145.82     1090.28     93.11 o 
 -12  11   5    28021.34    28672.15    500.93 o 
 -11  11   5     1001.49     1023.22     75.19 o 
 -10  11   5    22610.39    23320.63    356.75 o 
  -9  11   5     8136.96     8589.00    180.77 o 
  -8  11   5    15742.46    17195.14    291.27 o 
  -7  11   5    15629.76    15772.78    296.32 o 
  -6  11   5    20035.31    20450.38    361.43 o 
  -5  11   5     6448.25     6111.56    133.51 o 
  -4  11   5     3934.59     4001.41    160.32 o 
  -3  11   5     2934.36     2872.33    145.82 o 
  -2  11   5      180.84      197.06     65.81 o 
  -1  11   5      682.31      798.17     65.12 o 
   0  11   5     1838.64     1592.12     97.45 o 
   1  11   5     5247.18     5174.03    172.32 o 
   2  11   5    26835.55    25474.88    428.78 o 
   3  11   5    16420.53    16527.69    293.19 o 
   4  11   5    26994.63    27230.62    465.61 o 
   5  11   5     3711.73     3752.75    124.79 o 
   6  11   5      398.48      446.30     69.47 o 
   7  11   5      791.11      786.28     88.48 o 
   8  11   5    17458.59    17664.79    344.43 o 
   9  11   5      662.42      590.71    103.93 o 
  10  11   5    15946.13    16112.29    374.39 o 
  11  11   5     1018.75      852.66    164.92 o 
  12  11   5     4985.35     4850.56    343.60 o 
  13  11   5     3011.23     2804.60    299.31 o 
  14  11   5     9572.19     9037.06    414.53 o 
  15  11   5     4345.89     4259.26    503.85 o 
  16  11   5    26826.67    26295.26    974.34 o 
  17  11   5     3571.86     3234.76    300.23 o 
  18  11   5    19917.79    19249.82   1879.25 o 
  19  11   5      986.12     1112.73    360.99 o 
  20  11   5     9109.95     9774.13    517.86 o 
  21  11   5       17.88      350.37    408.76 o 
 -22  12   5       91.00     -127.41    408.76 o 
 -21  12   5     1171.07     1617.46    668.89 o 
 -20  12   5      223.36      284.37    459.20 o 
 -19  12   5      175.60      162.74    326.15 o 
 -18  12   5      927.47     1428.61    182.88 o 
 -17  12   5      588.90      900.35    189.36 o 
 -16  12   5     2888.05     3006.49    190.86 o 
 -15  12   5     1800.36     1668.07    164.14 o 
 -14  12   5     4643.49     4558.19    226.53 o 
 -13  12   5      141.81       53.69    128.57 o 
 -12  12   5     7196.89     7510.79    198.22 o 
 -11  12   5      521.72      480.32     85.30 o 
 -10  12   5      507.06      771.96     79.53 o 
  -9  12   5     1445.82     1476.53     84.02 o 
  -8  12   5      195.62      265.30     69.10 o 
  -7  12   5     1649.50     1607.17     76.93 o 
  -6  12   5      170.53      261.95     56.67 o 
  -5  12   5       10.36       13.44     45.90 o 
  -4  12   5    16903.56    17411.23    416.81 o 
  -3  12   5      158.98      138.04     89.43 o 
  -2  12   5    40038.42    41421.92    894.92 o 
  -1  12   5     5846.10     5784.96    162.08 o 
   0  12   5    45742.47    45863.29    847.94 o 
   1  12   5     8266.19     8256.51    279.41 o 
   2  12   5    10967.22    10918.78    234.11 o 
   3  12   5     5353.89     5762.42    137.07 o 
   4  12   5     7986.89     8286.13    179.36 o 
   5  12   5      118.74       99.81     68.62 o 
   6  12   5      434.37      520.25     71.72 o 
   7  12   5     1295.69     1252.05     88.46 o 
   8  12   5       99.81      108.96     90.37 o 
   9  12   5      730.74      825.37    105.22 o 
  10  12   5       43.79       -7.96    111.08 o 
  11  12   5      553.41      354.87    125.13 o 
  12  12   5      345.84      210.56    127.69 o 
  13  12   5        5.71      -98.64    161.68 o 
  14  12   5     2568.57     2134.47    188.85 o 
  15  12   5      306.13      140.04    244.20 o 
  16  12   5      469.02      190.47    231.92 o 
  17  12   5     2135.11     2039.17    371.60 o 
  18  12   5     1209.24      984.44    390.18 o 
  19  12   5     2094.79     2207.71    309.67 o 
  20  12   5      479.25     1217.85    282.94 o 
 -21  13   5        3.78      240.56    459.20 o 
 -20  13   5       10.91      161.53    309.60 o 
 -19  13   5     2791.51     2642.70    370.14 o 
 -18  13   5      130.53       55.14    200.04 o 
 -17  13   5     9109.88    10318.24    724.63 o 
 -16  13   5      938.88      940.03    185.48 o 
 -15  13   5     1510.44     1756.90    187.67 o 
 -14  13   5      745.69      787.03    145.73 o 
 -13  13   5      391.54      239.34    132.68 o 
 -12  13   5      482.10      623.15    129.25 o 
 -11  13   5      193.91      140.40     96.83 o 
 -10  13   5     2542.09     2855.61    196.16 o 
  -9  13   5       92.60      144.81     82.60 o 
  -8  13   5    30529.46    32319.49    510.26 o 
  -7  13   5     6077.63     6308.79    198.95 o 
  -6  13   5    20594.70    20623.19    367.46 o 
  -5  13   5      377.93      303.37     75.32 o 
  -4  13   5     6161.27     6073.37    211.44 o 
  -3  13   5      457.87      286.02     98.67 o 
  -2  13   5     2305.89     2508.58    144.74 o 
  -1  13   5     2050.69     2090.61    141.75 o 
   0  13   5     1814.92     2147.94    111.73 o 
   1  13   5      174.88      179.90     77.09 o 
   2  13   5      903.95      844.51     63.13 o 
   3  13   5     2481.77     2452.21     95.18 o 
   4  13   5     5732.36     5722.92    147.20 o 
   5  13   5     2331.66     2381.87    106.97 o 
   6  13   5     1638.98     1530.09     93.93 o 
   7  13   5     4378.08     4654.96    175.18 o 
   8  13   5     1287.30     1287.45    100.61 o 
   9  13   5      642.95      500.31    111.39 o 
  10  13   5      239.83      365.43    116.48 o 
  11  13   5       44.53     -120.41    120.41 o 
  12  13   5      216.56      206.66    140.99 o 
  13  13   5     3361.98     3381.21    372.78 o 
  14  13   5     1373.57     1424.83    552.10 o 
  15  13   5     1401.76     1293.54    464.50 o 
  16  13   5      805.13      673.92    400.80 o 
  17  13   5      157.61      158.02    541.48 o 
  18  13   5     6158.98     5767.23   1207.71 o 
  19  13   5       19.47      188.49    384.88 o 
 -20  14   5     6865.60     7179.25    533.50 o 
 -19  14   5      291.52      443.99    219.83 o 
 -18  14   5     7978.63     8263.74    963.05 o 
 -17  14   5        5.59      313.78    252.16 o 
 -16  14   5     3544.26     4083.75    987.40 o 
 -15  14   5     5309.04     5929.28    375.32 o 
 -14  14   5      197.31      341.23    208.31 o 
 -13  14   5     2693.51     2954.41    244.58 o 
 -12  14   5     2792.72     2979.67    196.97 o 
 -11  14   5     2158.94     2134.81    174.31 o 
 -10  14   5    17506.77    17746.25    389.89 o 
  -9  14   5    14620.76    15007.04    339.51 o 
  -8  14   5    28642.02    30091.76    593.16 o 
  -7  14   5     3906.03     4088.38    174.92 o 
  -6  14   5    10204.04    10375.05    263.40 o 
  -5  14   5     2340.03     2304.73    130.67 o 
  -4  14   5     4296.83     3949.08    186.91 o 
  -3  14   5       38.46      -96.51     96.51 o 
  -2  14   5      383.62      377.24    102.18 o 
  -1  14   5     4444.95     4138.29    184.61 o 
   0  14   5    26185.04    26290.85    510.18 o 
   1  14   5     6959.15     6532.65    182.57 o 
   2  14   5    53164.75    53259.81    875.43 o 
   3  14   5     1566.47     1570.76    107.71 o 
   4  14   5     8670.77     8948.70    195.31 o 
   5  14   5       31.58        0.22     72.11 o 
   6  14   5     9453.25     9785.83    242.82 o 
   7  14   5     6132.33     6155.58    196.25 o 
   8  14   5    62289.89    63407.76   1062.50 o 
   9  14   5    13812.64    14473.99    341.49 o 
  10  14   5    82817.79    84874.61   1830.60 o 
  11  14   5     5018.77     5842.89    377.43 o 
  12  14   5    24384.27    24393.09    957.20 o 
  13  14   5       73.13       77.13    252.16 o 
  14  14   5     1009.39     1081.56    544.13 o 
  15  14   5        1.71      -42.93    615.80 o 
  16  14   5      595.40      716.69    538.83 o 
  17  14   5      181.60      233.58    493.70 o 
  18  14   5     1211.82     1006.55    288.97 o 
  19  14   5      229.57      509.04    496.36 o 
 -19  15   5     3727.32     3675.45    344.54 o 
 -18  15   5     6418.78     6860.92    503.52 o 
 -17  15   5    13641.26    15554.04    860.00 o 
 -16  15   5    18958.90    19991.15    817.53 o 
 -15  15   5     8667.30     9495.25    995.37 o 
 -14  15   5    15936.24    16744.75    785.68 o 
 -13  15   5     2267.34     2201.91    246.85 o 
 -12  15   5    13729.43    13641.89    500.86 o 
 -11  15   5     1574.11     1658.48    350.37 o 
 -10  15   5    47771.68    48829.62   1332.57 o 
  -9  15   5    13826.09    14496.69    399.46 o 
  -8  15   5   116951.61   118766.97   2319.39 o 
  -7  15   5    17899.59    17793.29    449.39 o 
  -6  15   5    95247.35    95979.93   1758.33 o 
  -5  15   5    18868.01    18965.49    379.90 o 
  -4  15   5    49494.97    51047.61   1358.85 o 
  -3  15   5     1434.56     1034.92    139.83 o 
  -2  15   5    23801.28    23742.05    548.50 o 
  -1  15   5      442.82      195.37     99.21 o 
   0  15   5    12541.01    12373.28    321.25 o 
   1  15   5      242.01       93.38     81.24 o 
   2  15   5     2704.36     2484.10     96.94 o 
   3  15   5       34.31       -4.75     62.14 o 
   4  15   5      109.70       58.66     74.13 o 
   5  15   5     1294.06     1349.94    131.75 o 
   6  15   5     3222.96     3224.58    184.24 o 
   7  15   5     2338.12     2472.03    171.58 o 
   8  15   5    15039.25    15562.11    362.02 o 
   9  15   5     2646.12     2436.98    154.78 o 
  10  15   5    13214.82    13879.95    413.50 o 
  11  15   5        2.02      235.73    168.33 o 
  12  15   5     4911.11     5273.51    575.99 o 
  13  15   5      382.64      367.11    400.80 o 
  14  15   5     1965.21     1908.81    376.91 o 
  15  15   5      219.01      262.01    443.27 o 
  16  15   5    22306.76    21512.13   1101.54 o 
  17  15   5      250.29      398.26    275.73 o 
  18  15   5    33457.96    32141.56   2325.18 o 
 -18  16   5    13235.29    14196.30   1098.89 o 
 -17  16   5      348.56      958.78    483.08 o 
 -16  16   5     4756.03     5272.91    396.01 o 
 -15  16   5     1141.92     1482.64    286.67 o 
 -14  16   5      231.40      247.66    215.62 o 
 -13  16   5      637.15      741.35    337.10 o 
 -12  16   5     3344.16     3209.51    251.42 o 
 -11  16   5       47.72      266.87    179.71 o 
 -10  16   5     6218.65     6471.05    332.19 o 
  -9  16   5     3612.94     3857.92    411.42 o 
  -8  16   5    17947.61    18600.27    578.08 o 
  -7  16   5       39.41      122.50    217.65 o 
  -6  16   5    12490.58    12808.00    417.93 o 
  -5  16   5      383.69      621.05    257.47 o 
  -4  16   5    11781.70    11392.30    552.10 o 
  -3  16   5      455.27      100.86    196.42 o 
  -2  16   5     7095.90     7209.11    419.38 o 
  -1  16   5     2058.92     1650.98    233.58 o 
   0  16   5    45748.77    45027.74   1709.38 o 
   1  16   5     5155.02     4840.12    241.92 o 
   2  16   5    41274.19    41904.22    906.77 o 
   3  16   5     4791.88     4835.30    192.89 o 
   4  16   5    43706.82    44341.66    964.17 o 
   5  16   5     6056.91     6177.71    264.37 o 
   6  16   5    63836.53    64843.76   1394.42 o 
   7  16   5     9836.26    11003.32    337.08 o 
   8  16   5    87635.22    88921.66   1647.56 o 
   9  16   5    16207.85    16477.65    392.29 o 
  10  16   5    76334.35    79768.66   1733.59 o 
  11  16   5     8460.94     8878.35    504.32 o 
  12  16   5    21359.46    21416.58    703.46 o 
  13  16   5     2365.20     2108.64    265.80 o 
  14  16   5    10060.87     9378.16    982.10 o 
  15  16   5       96.01      149.13    284.01 o 
  16  16   5     8678.08     8262.06    461.71 o 
  17  16   5       76.19      119.06    371.60 o 
 -18  17   5     3534.94     3089.62    477.78 o 
 -17  17   5      286.54      975.73    605.18 o 
 -16  17   5     7509.46     8484.76    899.81 o 
 -15  17   5     2617.00     2662.17    279.64 o 
 -14  17   5     8865.51     9819.25    496.36 o 
 -13  17   5     4942.37     5052.24    435.31 o 
 -12  17   5    13539.97    13483.43    621.11 o 
 -11  17   5     8167.13     8346.90    411.42 o 
 -10  17   5    30497.32    31045.00    897.15 o 
  -9  17   5     2569.92     2160.01    208.11 o 
  -8  17   5    47906.19    47388.74   1863.33 o 
  -7  17   5     1151.20      884.51    166.93 o 
  -6  17   5    40944.46    39375.97   1393.51 o 
  -5  17   5     5923.39     5626.27    265.08 o 
  -4  17   5    33651.61    32857.29   1964.19 o 
  -3  17   5     3996.34     3700.11    345.06 o 
  -2  17   5    27271.69    27201.39   1088.27 o 
  -1  17   5     6056.11     5202.45    371.60 o 
   0  17   5    14144.37    14280.20    642.34 o 
   1  17   5      119.44      117.34    127.41 o 
   2  17   5     1180.27     1045.99    117.57 o 
   3  17   5      569.67      586.68     98.11 o 
   4  17   5     2921.58     2929.19    164.99 o 
   5  17   5     1470.59     1510.44    133.75 o 
   6  17   5     2900.07     3089.36    186.43 o 
   7  17   5       32.23       71.78    136.61 o 
   8  17   5      620.88      773.18    130.13 o 
   9  17   5      541.27      593.25    137.11 o 
  10  17   5     5811.94     5957.58    357.76 o 
  11  17   5      195.80       41.63    430.00 o 
  12  17   5    14176.68    14391.28    560.73 o 
  13  17   5       74.25       97.03    440.62 o 
  14  17   5     7514.27     7717.05    891.85 o 
  15  17   5      137.52      158.51    353.02 o 
  16  17   5     7743.45     7686.80    759.13 o 
 -16  18   5        3.39      244.90    432.65 o 
 -15  18   5      333.08      580.36    243.22 o 
 -14  18   5     3315.50     3923.17    660.92 o 
 -13  18   5      159.43      323.87    321.17 o 
 -12  18   5     3271.70     3384.29    313.21 o 
 -11  18   5      984.24      818.33    273.39 o 
 -10  18   5      461.33      545.49    191.00 o 
  -9  18   5     3158.74     2894.37    226.89 o 
  -8  18   5     1972.34     1788.86    212.34 o 
  -7  18   5      323.73      237.71    165.81 o 
  -6  18   5     7157.12     6734.09    306.71 o 
  -5  18   5     1606.79     1264.69    154.01 o 
  -4  18   5     6769.14     6369.59    270.25 o 
  -3  18   5      390.63      329.13    228.27 o 
  -2  18   5       31.21      -63.70    212.34 o 
  -1  18   5     3201.94     3455.91    345.06 o 
   0  18   5      553.28      656.29    140.68 o 
   1  18   5     1647.30     1581.51    120.16 o 
   2  18   5      174.66      108.83    106.49 o 
   3  18   5      526.50      512.90    107.14 o 
   4  18   5    11661.15    11502.08    322.02 o 
   5  18   5     7435.73     7193.54    257.49 o 
   6  18   5    19169.32    19599.48    491.53 o 
   7  18   5     2340.15     2500.70    172.55 o 
   8  18   5    12848.08    13279.29    389.72 o 
   9  18   5     1020.50     1098.22    165.97 o 
  10  18   5     4154.28     3979.43    240.07 o 
  11  18   5     2785.93     2992.43    347.71 o 
  12  18   5      591.21      807.72    247.41 o 
  13  18   5     1229.99     1229.39    360.99 o 
  14  18   5     4303.65     4427.82    623.76 o 
  15  18   5      156.17       73.20    275.88 o 
 -15  19   5      119.73      412.45    284.01 o 
 -14  19   5     1949.07     2019.01    265.80 o 
 -13  19   5      711.97      845.83    374.26 o 
 -12  19   5      351.14      514.66    214.64 o 
 -11  19   5     2118.31     1517.09    222.19 o 
 -10  19   5      151.75     -189.68    189.68 o 
  -9  19   5     1031.88      836.25    241.54 o 
  -8  19   5       42.58     -165.50    165.50 o 
  -7  19   5     1073.99      711.17    173.35 o 
  -6  19   5      500.53      331.20    155.57 o 
  -5  19   5      579.35      404.80    140.42 o 
  -4  19   5      103.75      -69.01    249.51 o 
  -3  19   5     1243.59     1279.38    260.12 o 
  -2  19   5      857.19     1088.27    260.12 o 
  -1  19   5      313.56      233.58    228.27 o 
   0  19   5        3.36       26.54     99.71 o 
   1  19   5      128.04      153.95    111.25 o 
   2  19   5     6740.34     6636.13    270.88 o 
   3  19   5     1988.98     2034.46    181.08 o 
   4  19   5     8371.17     8457.43    274.08 o 
   5  19   5      938.24      911.34    137.69 o 
   6  19   5     1293.55     1115.60    147.65 o 
   7  19   5       33.25      -96.14    168.30 o 
   8  19   5     2848.69     2522.24    226.68 o 
   9  19   5     2548.56     2278.33    189.02 o 
  10  19   5       16.84      -69.92    172.12 o 
  11  19   5      973.49     1119.06    245.33 o 
  12  19   5      163.98     -100.45    268.09 o 
  13  19   5      617.91      642.34    488.39 o 
 -14  20   5     4633.92     4602.58    477.78 o 
 -13  20   5      620.68      491.07    233.51 o 
 -12  20   5     2353.99     2190.12    253.93 o 
 -11  20   5        8.65     -130.01    204.82 o 
 -10  20   5      371.55      355.53    204.38 o 
  -9  20   5     2906.53     2495.17    227.51 o 
  -8  20   5      118.53     -191.11    276.05 o 
  -7  20   5     2440.27     2187.15    318.52 o 
  -6  20   5     1844.50     1677.52    297.28 o 
  -5  20   5      884.33      679.50    265.43 o 
  -4  20   5     6334.10     5791.71    461.85 o 
  -3  20   5     2012.84     1719.99    291.97 o 
  -2  20   5    17706.32    17783.89    790.98 o 
  -1  20   5     6014.40     6242.94    445.92 o 
   0  20   5    33379.91    32414.45   1290.00 o 
   1  20   5     5012.15     4151.34    414.07 o 
   2  20   5    25933.15    25991.02   1072.34 o 
   3  20   5      245.95      108.05    151.30 o 
   4  20   5    11131.99    11182.65    390.72 o 
   5  20   5        5.46     -132.18    167.80 o 
   6  20   5     9330.10     8939.25    372.63 o 
   7  20   5       87.35      -67.83    182.39 o 
   8  20   5     7534.43     7188.42    362.67 o 
   9  20   5      200.99       43.56    167.93 o 
  10  20   5     3907.45     3637.29    330.54 o 
  11  20   5        6.21       67.17    235.69 o 
  12  20   5     1895.04     1822.91    275.42 o 
 -12  21   5    20682.43    21468.07   1013.95 o 
 -11  21   5     4127.86     3700.11    419.38 o 
 -10  21   5    20309.24    20884.12    982.10 o 
  -9  21   5     1548.00     1274.07    345.06 o 
  -8  21   5    15176.64    14232.42    727.28 o 
  -7  21   5       33.84      -63.70    297.28 o 
  -6  21   5     6398.08     5669.61    493.70 o 
  -5  21   5     1214.83     1125.43    286.67 o 
  -4  21   5     6674.66     6317.26    467.16 o 
  -3  21   5     5805.70     6088.99    451.23 o 
  -2  21   5    11161.01    10298.73    562.71 o 
  -1  21   5     5314.77     5053.81    424.69 o 
   0  21   5     9973.57     9943.05    573.33 o 
   1  21   5      405.25      414.07    260.12 o 
   2  21   5      841.21      796.29    265.43 o 
   3  21   5       55.83      -84.94    265.43 o 
   4  21   5      191.22      191.11    265.43 o 
   5  21   5       96.44      -84.94    265.43 o 
   6  21   5       20.72     -173.45    173.45 o 
   7  21   5        5.31        4.03    185.89 o 
   8  21   5        1.25     -192.68    212.34 o 
   9  21   5       98.51     -171.42    171.42 o 
  10  21   5     1659.17     1450.10    200.52 o 
 -10  22   5      694.38      467.16    339.75 o 
  -9  22   5       68.06     -180.49    313.21 o 
  -8  22   5     1228.31      679.50    334.44 o 
  -7  22   5     2065.50     1847.40    339.75 o 
  -6  22   5    18129.96    18118.33    860.00 o 
  -5  22   5     4866.83     4846.77    451.23 o 
  -4  22   5    27314.52    28650.64   1199.75 o 
  -3  22   5     6147.58     6306.64    504.32 o 
  -2  22   5    29659.39    30784.71   1258.14 o 
  -1  22   5     2818.13     2590.61    334.44 o 
   0  22   5    24279.50    23920.66   1019.26 o 
   1  22   5      831.12      307.90    276.05 o 
   2  22   5    31024.20    30476.80   1242.22 o 
   3  22   5      552.76       42.47    297.28 o 
   4  22   5    31968.76    31761.50   1311.23 o 
   5  22   5     2174.63     1873.94    339.75 o 
   6  22   5    28974.55    29770.76   1247.53 o 
   7  22   5     1545.97     1374.93    350.37 o 
   8  22   5    22966.89    23607.45   1056.42 o 
  -7  23   5       51.44        5.31    307.90 o 
  -6  23   5     3762.72     3647.02    382.22 o 
  -5  23   5      754.75      424.69    318.52 o 
  -4  23   5     1841.38     1831.47    323.83 o 
  -3  23   5     6584.69     6826.89    525.55 o 
  -2  23   5     6057.75     5993.44    477.78 o 
  -1  23   5     6027.81     5818.25    467.16 o 
   0  23   5     5011.94     4119.49    467.16 o 
   1  23   5     1188.86      833.45    307.90 o 
   2  23   5      455.93      456.54    286.67 o 
   3  23   5       33.07      -37.16    291.97 o 
   4  23   5        5.22       79.63    302.59 o 
   5  23   5      996.92     1061.72    313.21 o 
 -25   0   6      919.04     1383.85    289.04 o 
 -24   0   6    11706.43    11748.04    525.53 o 
 -23   0   6     2860.99     3112.42    308.31 o 
 -22   0   6    30787.55    30765.14    962.40 o 
 -21   0   6      805.11      645.01    194.57 o 
 -20   0   6    56908.15    55297.03   1585.91 o 
 -19   0   6       59.83     -165.22    165.22 o 
 -18   0   6    40618.03    39463.96    915.19 o 
 -17   0   6    11939.44    11339.55    354.19 o 
 -16   0   6    10065.48     9852.84    319.39 o 
 -15   0   6     9259.53     9111.74    289.08 o 
 -14   0   6     1600.67     1632.16    135.05 o 
 -13   0   6       10.61      -15.75    101.11 o 
 -12   0   6     4088.61     4641.99    186.95 o 
 -11   0   6    26232.79    25881.07    583.56 o 
 -10   0   6     7138.49     7163.27    183.50 o 
  -9   0   6    11272.41    10120.18    225.54 o 
  -8   0   6    70827.89    71963.14   1314.13 o 
  -7   0   6     1317.20     1264.14     63.84 o 
  -6   0   6   131469.73   128151.71   2069.40 o 
  -5   0   6    10709.52    11699.23    210.07 o 
  -4   0   6   190425.69   192223.81   3485.74 o 
  -3   0   6      122.87       39.69     38.97 o 
  -2   0   6    29460.08    31916.13    589.92 o 
  -1   0   6    29523.25    29998.99    556.74 o 
   0   0   6    60249.70    62641.84   1144.67 o 
   1   0   6      360.36      225.88     41.76 o 
   2   0   6    13297.91    13344.05    264.09 o 
   3   0   6     6372.61     6169.58    145.09 o 
   4   0   6   176614.97   174395.16   3157.30 o 
   5   0   6    46307.55    49728.59    923.00 o 
   6   0   6   375062.44   379172.25   7949.14 o 
   7   0   6     2320.96     2140.50    165.50 o 
   8   0   6    65809.33    65980.87   1737.94 o 
   9   0   6     1989.72     1651.64    159.26 o 
  10   0   6    93565.02    96358.36   3421.41 o 
  11   0   6      923.76      890.57    164.02 o 
  12   0   6   107200.27   104013.66   2734.60 o 
  13   0   6     9353.14     7873.51    380.66 o 
  14   0   6   130500.66   122571.25   3220.72 o 
  15   0   6     6070.11     5335.46    352.61 o 
  16   0   6    22288.50    20173.53   1234.26 o 
  17   0   6      995.85      862.48    416.73 o 
  18   0   6     1521.36     1213.60    234.59 o 
  19   0   6      459.59      507.45    219.38 o 
  20   0   6       68.19      590.77    249.10 o 
  21   0   6      103.84      726.97    255.17 o 
  22   0   6      220.81     1151.97    414.07 o 
  23   0   6      197.32     1192.83    277.70 o 
 -25   1   6      868.11     1131.11    235.64 o 
 -24   1   6     4482.79     4677.56    451.31 o 
 -23   1   6      164.01      628.70    181.03 o 
 -22   1   6    20149.76    20876.05    516.33 o 
 -21   1   6     2243.58     2214.74    240.05 o 
 -20   1   6    21801.96    20536.77    498.61 o 
 -19   1   6     2169.80     1701.57    131.33 o 
 -18   1   6    13412.89    12595.79    274.80 o 
 -17   1   6       12.32      -14.37     97.40 o 
 -16   1   6     8078.75     8137.71    204.16 o 
 -15   1   6     2386.55     2203.76    110.49 o 
 -14   1   6    52497.45    52725.90    814.34 o 
 -13   1   6     2366.75     2335.19    118.31 o 
 -12   1   6    98243.00    97728.09   1457.64 o 
 -11   1   6       34.03       54.85     56.41 o 
 -10   1   6    52474.72    52050.41    728.86 o 
  -9   1   6     3280.33     3234.37    100.58 o 
  -8   1   6    31286.29    29841.39    401.96 o 
  -7   1   6    34235.30    36174.45    425.19 o 
  -6   1   6   139096.55   138025.33   1574.24 o 
  -5   1   6    17738.61    17908.81    216.41 o 
  -4   1   6   444477.94   441149.59   5660.89 o 
  -3   1   6     4017.12     4246.48     77.38 o 
  -2   1   6   208941.31   204883.41   2625.50 o 
  -1   1   6     1022.79      959.10     35.49 o 
   0   1   6    41772.58    41771.36    542.88 o 
   1   1   6     1156.68      874.87     39.03 o 
   2   1   6      187.68      103.68     30.02 o 
   3   1   6    16660.36    18170.28    248.88 o 
   4   1   6     3362.37     2885.31     72.68 o 
   5   1   6     4742.52     5220.08    107.99 o 
   6   1   6     6730.38     6865.89    157.95 o 
   7   1   6      146.03       36.10     71.48 o 
   8   1   6    11220.89    11462.00    267.82 o 
   9   1   6     1033.70      947.72    100.15 o 
  10   1   6     7747.66     7332.17    221.23 o 
  11   1   6     3694.45     3675.88    180.35 o 
  12   1   6    36461.21    35595.28    712.61 o 
  13   1   6    10842.08    10069.32    284.50 o 
  14   1   6    16064.93    14099.88    364.14 o 
  15   1   6    14330.77    12694.62    368.56 o 
  16   1   6     3486.93     2658.19    172.86 o 
  17   1   6     5504.47     5041.77    524.87 o 
  18   1   6     4156.57     3633.61    405.34 o 
  19   1   6     3977.94     4479.94    262.66 o 
  20   1   6    26691.09    26722.35    607.69 o 
  21   1   6     7132.93     8784.50    339.64 o 
  22   1   6    35464.87    35731.84    770.33 o 
  23   1   6     1419.21     2013.27    207.05 o 
 -25   2   6      449.97      476.37    236.68 o 
 -24   2   6     8474.24     8396.77    400.34 o 
 -23   2   6     1876.34     1935.25    201.65 o 
 -22   2   6    16277.66    16202.77    386.50 o 
 -21   2   6     5315.51     5251.69    348.68 o 
 -20   2   6    17275.98    16398.84    337.76 o 
 -19   2   6     5760.44     5311.07    314.14 o 
 -18   2   6    11212.21    10209.28    251.14 o 
 -17   2   6     3287.63     2852.24    134.59 o 
 -16   2   6     2874.86     2431.60    119.27 o 
 -15   2   6     3058.03     3133.05    137.70 o 
 -14   2   6     3535.95     3943.48    141.41 o 
 -13   2   6     1188.79     1175.73     78.56 o 
 -12   2   6     6960.99     7203.09    152.58 o 
 -11   2   6     9753.42    10141.96    181.74 o 
 -10   2   6    21754.48    20735.14    333.80 o 
  -9   2   6    12032.17    11963.27    196.05 o 
  -8   2   6    21140.69    19771.96    294.14 o 
  -7   2   6      934.25      807.07     43.73 o 
  -6   2   6    10352.19     9200.76    117.86 o 
  -5   2   6     2011.72     2027.75     49.92 o 
  -4   2   6    27258.08    28779.33    379.35 o 
  -3   2   6      812.04      857.97     41.19 o 
  -2   2   6     4952.96     5714.96     91.75 o 
  -1   2   6     1055.45     1236.60     43.39 o 
   0   2   6     2023.84     1798.50     50.62 o 
   1   2   6      527.41      552.41     30.65 o 
   2   2   6      353.75      476.87     32.27 o 
   3   2   6     1832.25     2019.45     60.75 o 
   4   2   6    30923.80    31325.16    416.86 o 
   5   2   6     7231.73     7491.14    136.28 o 
   6   2   6    76347.62    79855.64   1312.37 o 
   7   2   6     1621.35     1678.61     90.97 o 
   8   2   6    54998.22    55907.61   1047.73 o 
   9   2   6       28.44      -84.48     84.48 o 
  10   2   6    88911.10    88901.33   1942.40 o 
  11   2   6      972.10      764.55    115.16 o 
  12   2   6    89528.55    85237.92   1595.89 o 
  13   2   6       44.90     -132.56    132.56 o 
  14   2   6    19276.83    17488.58    412.85 o 
  15   2   6      193.90       -4.88    129.17 o 
  16   2   6     2843.02     2535.81    179.57 o 
  17   2   6      649.11      385.61    201.52 o 
  18   2   6       38.33      176.23    147.90 o 
  19   2   6     2409.46     2711.86    252.61 o 
  20   2   6      102.96      528.39    173.53 o 
  21   2   6     1371.95     2120.82    203.37 o 
  22   2   6      428.13     1331.76    196.02 o 
  23   2   6      272.55     1366.50    249.79 o 
 -25   3   6     1379.83     1670.57    292.72 o 
 -24   3   6       11.06      421.49    212.44 o 
 -23   3   6     2507.26     2684.73    246.71 o 
 -22   3   6        1.18      266.38    174.37 o 
 -21   3   6     4057.47     3772.42    345.39 o 
 -20   3   6      500.02      600.53    148.32 o 
 -19   3   6      845.65      549.03    120.85 o 
 -18   3   6     3303.44     2799.35    141.91 o 
 -17   3   6     5534.28     5072.14    176.76 o 
 -16   3   6     1334.06     1239.75    102.47 o 
 -15   3   6     8752.33     8865.46    204.79 o 
 -14   3   6    19571.46    19294.10    312.82 o 
 -13   3   6      145.30      245.62     69.73 o 
 -12   3   6     8463.06     8479.28    166.95 o 
 -11   3   6      247.85      251.21     59.37 o 
 -10   3   6      150.59      168.39     49.57 o 
  -9   3   6      228.56      138.41     51.06 o 
  -8   3   6    38227.54    38347.88    543.32 o 
  -7   3   6      723.64      729.35     46.40 o 
  -6   3   6    60275.98    59595.21    727.41 o 
  -5   3   6     9882.00    10420.20    133.86 o 
  -4   3   6    26900.65    27919.29    368.53 o 
  -3   3   6     5744.84     5507.70     84.38 o 
  -2   3   6     1149.88     1146.25     40.88 o 
  -1   3   6       71.71      146.69     25.82 o 
   0   3   6     3004.36     2857.17     59.40 o 
   1   3   6     1405.92     1590.39     50.70 o 
   2   3   6    29652.86    30354.11    400.45 o 
   3   3   6       16.42      -29.53     32.18 o 
   4   3   6      720.11      460.03     40.71 o 
   5   3   6     1792.80     1681.17     71.29 o 
   6   3   6    51239.29    50406.25    768.56 o 
   7   3   6      108.11      -20.93     60.24 o 
   8   3   6    43015.51    42377.06   1026.75 o 
   9   3   6     2155.20     2090.34    148.29 o 
  10   3   6        3.72      -77.42     95.99 o 
  11   3   6      153.91      -15.87    104.87 o 
  12   3   6     4585.75     4190.54    194.81 o 
  13   3   6      502.99      176.32    125.86 o 
  14   3   6     1193.75      726.00    137.65 o 
  15   3   6     1504.55     1265.42    147.71 o 
  16   3   6        9.87      -45.42    136.57 o 
  17   3   6     2401.17     2015.98    214.17 o 
  18   3   6       77.89      106.69    154.77 o 
  19   3   6     1090.82     1180.79    167.59 o 
  20   3   6       25.92      405.91    170.65 o 
  21   3   6        8.30      494.90    180.80 o 
  22   3   6       15.95      714.61    185.93 o 
  23   3   6      475.08     1406.32    237.79 o 
 -24   4   6     2792.73     2553.85    259.05 o 
 -23   4   6      439.65      598.53    227.57 o 
 -22   4   6     3694.12     3416.40    226.76 o 
 -21   4   6     5154.36     5231.70    288.53 o 
 -20   4   6     8031.59     7728.25    370.21 o 
 -19   4   6     8717.39     8116.86    378.50 o 
 -18   4   6     1313.69     1136.47    116.49 o 
 -17   4   6      418.69      236.73    102.96 o 
 -16   4   6      502.40      585.10     96.66 o 
 -15   4   6      984.60      916.45     90.10 o 
 -14   4   6     3228.69     3671.56    128.30 o 
 -13   4   6     2369.38     2366.75     96.44 o 
 -12   4   6    11000.23    10597.79    203.73 o 
 -11   4   6      428.40      611.72     60.32 o 
 -10   4   6    60392.25    58776.98    823.30 o 
  -9   4   6     1126.00     1116.48     53.73 o 
  -8   4   6    22603.65    23075.30    337.44 o 
  -7   4   6     6822.99     6936.08    123.01 o 
  -6   4   6    32766.61    32816.39    461.07 o 
  -5   4   6      141.93      331.49     29.01 o 
  -4   4   6    78621.86    80009.14   1099.16 o 
  -3   4   6     2485.44     2564.23     71.93 o 
  -2   4   6    36559.50    36938.57    557.67 o 
  -1   4   6    28165.44    29123.06    442.77 o 
   0   4   6    24719.47    25038.79    383.89 o 
   1   4   6     2554.10     2574.80     62.20 o 
   2   4   6    57708.46    54014.86    698.63 o 
   3   4   6       23.57       26.82     31.59 o 
   4   4   6   117692.16   109756.09   1628.65 o 
   5   4   6     5292.10     5243.45    109.24 o 
   6   4   6    98327.68   101608.37   1403.06 o 
   7   4   6     5963.00     5741.43    150.63 o 
   8   4   6      152.08      422.33    106.47 o 
   9   4   6     6045.40     5628.88    334.34 o 
  10   4   6     3315.98     2937.41    158.73 o 
  11   4   6      877.63      668.50    110.51 o 
  12   4   6     1019.46      828.86    122.45 o 
  13   4   6     6005.76     5160.40    219.40 o 
  14   4   6    15007.56    14289.26    361.82 o 
  15   4   6     2947.38     2368.81    164.24 o 
  16   4   6     5914.92     5752.73    466.88 o 
  17   4   6      115.23       72.16    157.84 o 
  18   4   6       77.98       46.89    149.15 o 
  19   4   6     3714.74     3751.55    333.60 o 
  20   4   6      250.28      797.98    172.18 o 
  21   4   6     1438.06     2092.81    199.16 o 
  22   4   6     1150.65     1933.98    242.91 o 
 -24   5   6      379.59      655.67    225.75 o 
 -23   5   6     4341.11     4032.54    280.74 o 
 -22   5   6     6929.99     6912.22    471.89 o 
 -21   5   6      364.62       52.89    171.62 o 
 -20   5   6     6703.57     6728.27    364.93 o 
 -19   5   6      762.26      873.64    141.89 o 
 -18   5   6    17565.20    16615.85    325.65 o 
 -17   5   6    11365.41    10542.50    238.70 o 
 -16   5   6    34066.65    32831.96    499.99 o 
 -15   5   6     5789.96     5959.25    156.15 o 
 -14   5   6   128009.85   124591.71   1720.72 o 
 -13   5   6     2372.83     2601.60    107.04 o 
 -12   5   6   162412.53   159437.03   2349.74 o 
 -11   5   6     4056.51     4190.77    145.34 o 
 -10   5   6    93965.40    92735.88   1195.84 o 
  -9   5   6    13656.24    13304.74    239.25 o 
  -8   5   6    38658.50    40218.34    566.52 o 
  -7   5   6    13640.47    14401.94    237.32 o 
  -6   5   6    31042.99    33436.05    560.16 o 
  -5   5   6        9.61       30.04     44.70 o 
  -4   5   6    49164.69    49781.60    686.53 o 
  -3   5   6      121.04      181.42     35.94 o 
  -2   5   6    73962.53    74516.48   1107.79 o 
  -1   5   6     3791.97     4016.85     86.90 o 
   0   5   6    15864.63    17101.02    269.65 o 
   1   5   6       87.08      109.27     36.23 o 
   2   5   6      423.11      423.85     41.47 o 
   3   5   6      728.13      765.48     52.87 o 
   4   5   6    41143.73    43731.67    659.77 o 
   5   5   6     1427.35     1552.04     67.55 o 
   6   5   6    28547.77    26948.22    467.70 o 
   7   5   6     4466.71     4418.50    133.34 o 
   8   5   6     9060.63     7843.88    234.95 o 
   9   5   6     1905.01     1836.65    119.58 o 
  10   5   6    23890.13    23954.72    495.03 o 
  11   5   6     5610.29     5418.89    200.27 o 
  12   5   6    60007.96    59217.11   1130.59 o 
  13   5   6     1379.78     1068.78    155.81 o 
  14   5   6    45474.00    42374.35    839.29 o 
  15   5   6        7.96      -48.48    127.68 o 
  16   5   6    14878.78    14334.36    819.41 o 
  17   5   6        3.26     -183.90    183.90 o 
  18   5   6    17001.31    15767.25    880.40 o 
  19   5   6       36.79      341.16    160.04 o 
  20   5   6    25620.55    25409.46    582.24 o 
  21   5   6     4588.46     5487.41    335.30 o 
  22   5   6    19143.42    20979.28    606.66 o 
 -24   6   6    17186.92    16918.45    544.43 o 
 -23   6   6      163.59      272.21    224.11 o 
 -22   6   6    16968.54    16349.93    514.41 o 
 -21   6   6       61.39     -167.99    167.99 o 
 -20   6   6    18330.11    16352.48    577.19 o 
 -19   6   6      128.00     -142.83    153.48 o 
 -18   6   6    15189.78    14484.44    337.96 o 
 -17   6   6        6.25      -90.56     90.56 o 
 -16   6   6    12809.11    12706.68    243.39 o 
 -15   6   6       11.67        3.74     77.39 o 
 -14   6   6    20048.87    19565.31    338.27 o 
 -13   6   6      326.66      341.67     69.39 o 
 -12   6   6    10962.46    10877.88    203.77 o 
 -11   6   6     1182.09     1090.89     62.40 o 
 -10   6   6    11223.72    11196.03    173.50 o 
  -9   6   6     7889.81     8283.56    197.16 o 
  -8   6   6       28.65       29.88     75.18 o 
  -7   6   6     1439.26     1294.52     66.28 o 
  -6   6   6     7332.44     7551.93    159.14 o 
  -5   6   6      753.18      820.73     53.83 o 
  -4   6   6    85386.41    87034.03   1189.26 o 
  -3   6   6     5267.10     4994.47     97.86 o 
  -2   6   6   148266.70   144873.36   2345.10 o 
  -1   6   6    18182.12    19156.29    326.82 o 
   0   6   6   348315.13   352764.53   5703.96 o 
   1   6   6    12505.59    12535.78    240.59 o 
   2   6   6   309936.19   299534.78   4854.95 o 
   3   6   6    18544.91    17993.53    355.40 o 
   4   6   6   302895.53   294019.59   5335.45 o 
   5   6   6    15429.12    15412.00    352.70 o 
   6   6   6   151821.66   151404.30   2240.51 o 
   7   6   6    22666.11    23514.98    377.72 o 
   8   6   6    56377.41    56838.16    949.90 o 
   9   6   6     5739.06     5731.32    187.04 o 
  10   6   6    27746.31    28174.71    566.63 o 
  11   6   6    14819.27    15303.12    353.34 o 
  12   6   6    37082.50    37312.73    742.00 o 
  13   6   6     3151.06     2964.13    167.98 o 
  14   6   6    18298.24    17842.20    419.82 o 
  15   6   6     2601.78     2181.80    203.04 o 
  16   6   6    13317.52    12908.81    596.39 o 
  17   6   6       66.07       13.07    207.65 o 
  18   6   6     7134.74     6896.66    410.15 o 
  19   6   6       52.92      111.42    156.38 o 
  20   6   6     4228.70     5252.09    368.31 o 
  21   6   6      227.38      582.28    218.22 o 
  22   6   6      413.74     1389.59    237.79 o 
 -24   7   6      120.30      593.18    242.42 o 
 -23   7   6       91.46      248.60    221.68 o 
 -22   7   6     1833.16     1832.51    243.69 o 
 -21   7   6      771.50     1011.43    226.64 o 
 -20   7   6    12749.08    12022.42    551.69 o 
 -19   7   6       41.95      -37.12    160.90 o 
 -18   7   6    44721.26    40674.68    830.43 o 
 -17   7   6     1388.16     1196.38    141.70 o 
 -16   7   6    62599.25    60119.89    863.26 o 
 -15   7   6     6646.20     6639.06    172.77 o 
 -14   7   6    74331.67    73334.76   1109.21 o 
 -13   7   6    28370.98    28125.61    506.28 o 
 -12   7   6    94124.10    93854.82   1405.20 o 
 -11   7   6    14065.66    14166.01    260.99 o 
 -10   7   6   120929.16   124310.79   1711.44 o 
  -9   7   6     1713.01     1698.06     97.23 o 
  -8   7   6   141536.97   142751.55   2115.70 o 
  -7   7   6     3298.54     3638.83    128.20 o 
  -6   7   6    99442.21    98558.83   2238.53 o 
  -5   7   6     4022.94     3815.45    101.69 o 
  -4   7   6    30590.78    32055.01    448.04 o 
  -3   7   6     3180.35     3660.82     79.78 o 
  -2   7   6     3148.00     3644.61     80.95 o 
  -1   7   6      301.82      345.91     47.50 o 
   0   7   6    16870.92    16031.08    279.57 o 
   1   7   6       19.95       35.04     54.36 o 
   2   7   6    98652.55    93477.81   3064.67 o 
   3   7   6       22.21      -18.15     65.90 o 
   4   7   6    35445.56    33529.49    733.22 o 
   5   7   6     1273.16     1167.82     94.99 o 
   6   7   6       20.86      -35.23     70.51 o 
   7   7   6     4764.08     4481.78    113.54 o 
   8   7   6    14587.10    14195.19    251.70 o 
   9   7   6     1627.86     1567.38    112.32 o 
  10   7   6     2205.98     2101.88    130.19 o 
  11   7   6      347.98      254.92    103.44 o 
  12   7   6     3889.78     3806.94    244.43 o 
  13   7   6       74.33      162.15    155.61 o 
  14   7   6    32038.09    31081.86    701.91 o 
  15   7   6      255.55       66.44    154.01 o 
  16   7   6    52895.70    51289.87   1536.89 o 
  17   7   6     1718.59     1864.11    291.94 o 
  18   7   6    51115.01    47003.73   2348.33 o 
  19   7   6     2424.28     2711.74    318.84 o 
  20   7   6    29203.93    27999.89    995.48 o 
  21   7   6     3951.06     4352.78    372.80 o 
  22   7   6    14892.39    15751.47    512.27 o 
 -23   8   6      129.65      149.59    229.35 o 
 -22   8   6     6788.46     6712.51    362.65 o 
 -21   8   6      224.50      190.39    209.33 o 
 -20   8   6      821.32      779.32    210.21 o 
 -19   8   6      130.70     -100.29    161.82 o 
 -18   8   6     1486.93     1470.24    155.70 o 
 -17   8   6     2888.78     2461.83    163.84 o 
 -16   8   6    10425.22    10553.06    282.67 o 
 -15   8   6     2138.72     2052.28    121.22 o 
 -14   8   6    26009.93    25461.97    471.75 o 
 -13   8   6      836.32      696.63     60.53 o 
 -12   8   6     1117.82     1151.22     77.87 o 
 -11   8   6      289.60      364.64     76.57 o 
 -10   8   6     4267.73     4519.52    179.24 o 
  -9   8   6     3755.02     3570.83    128.10 o 
  -8   8   6      104.26      258.42     89.17 o 
  -7   8   6        9.21      -17.67     58.52 o 
  -6   8   6     7998.33     7898.94    195.44 o 
  -5   8   6     1621.24     1448.86     68.01 o 
  -4   8   6    16892.89    17848.90    400.67 o 
  -3   8   6     8689.56     9695.40    208.46 o 
  -2   8   6   158936.44   160701.30   3335.95 o 
  -1   8   6      269.09      442.77    129.39 o 
   0   8   6   149694.22   147920.44   3075.68 o 
   1   8   6      576.03      574.94     54.40 o 
   2   8   6   101172.39    98586.41   2032.06 o 
   3   8   6     9189.84     8733.67    196.63 o 
   4   8   6    37727.89    38576.85    723.82 o 
   5   8   6    15783.96    15541.73    345.57 o 
   6   8   6    24104.85    24130.72    476.84 o 
   7   8   6     4677.97     4590.11    164.24 o 
   8   8   6    33882.83    34777.21    597.63 o 
   9   8   6     5854.00     6208.39    212.08 o 
  10   8   6    31337.04    31321.85    618.65 o 
  11   8   6     7365.67     7316.86    219.06 o 
  12   8   6    14095.48    14268.74    339.16 o 
  13   8   6     1098.47      990.81    121.28 o 
  14   8   6      440.66      414.24    125.46 o 
  15   8   6       89.52      -26.64    142.52 o 
  16   8   6      217.06      313.84    206.61 o 
  17   8   6      864.76      794.48    242.32 o 
  18   8   6     6623.17     6713.48    706.50 o 
  19   8   6        1.25       30.17    198.28 o 
  20   8   6    12489.33    12876.34    547.49 o 
  21   8   6       15.32      409.29    215.84 o 
 -23   9   6       19.47      -31.58    220.55 o 
 -22   9   6      186.79      504.38    222.33 o 
 -21   9   6     1051.90      972.99    219.55 o 
 -20   9   6     1671.66     1485.46    226.76 o 
 -19   9   6       84.80     -101.66    179.53 o 
 -18   9   6     7496.41     6917.76    256.88 o 
 -17   9   6     1045.44      810.81    142.91 o 
 -16   9   6     7840.41     7255.16    273.33 o 
 -15   9   6     1352.16     1326.65    149.90 o 
 -14   9   6     4483.29     4603.10    209.31 o 
 -13   9   6    12888.90    12777.11    320.65 o 
 -12   9   6     3634.28     3814.33    162.39 o 
 -11   9   6    10692.38    10480.83    219.56 o 
 -10   9   6     2216.40     2220.71    115.45 o 
  -9   9   6     3793.69     3858.28    142.20 o 
  -8   9   6     1253.36     1133.35     81.28 o 
  -7   9   6      640.35      625.29     81.11 o 
  -6   9   6     3577.45     3191.67    156.49 o 
  -5   9   6      426.06      395.64     50.11 o 
  -4   9   6      532.00      377.47     56.33 o 
  -3   9   6     1245.04     1173.27     74.99 o 
  -2   9   6    40323.61    41377.05    883.28 o 
  -1   9   6     8395.66     9075.76    235.47 o 
   0   9   6      106.89      250.09    117.75 o 
   1   9   6     3753.70     3801.14    116.60 o 
   2   9   6    29037.62    27835.80    471.75 o 
   3   9   6       68.93       56.79     54.31 o 
   4   9   6    14451.14    13655.12    287.95 o 
   5   9   6     2804.10     2772.04    127.01 o 
   6   9   6     2633.52     2296.49    123.32 o 
   7   9   6      263.00      166.31     87.25 o 
   8   9   6     5327.57     5199.13    193.43 o 
   9   9   6      174.98      101.59    102.46 o 
  10   9   6    12459.24    12023.12    247.22 o 
  11   9   6      199.24       66.42     92.71 o 
  12   9   6      278.29      101.46     98.74 o 
  13   9   6        3.24      -18.58    144.82 o 
  14   9   6     3615.45     3633.64    536.14 o 
  15   9   6      759.58      751.42    336.02 o 
  16   9   6    13664.92    13734.86    788.63 o 
  17   9   6      138.61      111.17    213.89 o 
  18   9   6     1365.94     1798.29    220.71 o 
  19   9   6        8.97       92.86    268.38 o 
  20   9   6       46.54      427.27    262.44 o 
  21   9   6      415.61      842.76    273.33 o 
 -22  10   6     1750.39     2060.06    254.83 o 
 -21  10   6       30.34      180.08    214.89 o 
 -20  10   6     2870.17     2427.22    240.07 o 
 -19  10   6     3563.11     3353.22    219.54 o 
 -18  10   6     4490.08     4337.33    211.00 o 
 -17  10   6     3742.12     3397.16    181.74 o 
 -16  10   6     1129.65     1167.64    159.64 o 
 -15  10   6       34.83     -108.21    137.19 o 
 -14  10   6     1703.85     1587.35    145.03 o 
 -13  10   6      279.82      219.92    117.51 o 
 -12  10   6      904.37      886.65    109.68 o 
 -11  10   6      264.19      292.92     98.62 o 
 -10  10   6       47.24      189.52     90.43 o 
  -9  10   6      289.03      282.65     82.49 o 
  -8  10   6     5098.18     5324.76    154.14 o 
  -7  10   6     5181.76     5011.19    181.04 o 
  -6  10   6    10146.95     9526.72    195.99 o 
  -5  10   6     1317.87     1278.57     64.66 o 
  -4  10   6      139.84      172.07     85.51 o 
  -3  10   6      182.81      297.99     68.19 o 
  -2  10   6     1186.87     1273.65     77.39 o 
  -1  10   6       20.53      130.50     73.80 o 
   0  10   6     5996.89     6754.87    202.10 o 
   1  10   6     1197.20     1110.39     93.75 o 
   2  10   6     1285.97     1276.57     68.33 o 
   3  10   6      611.43      566.00     52.43 o 
   4  10   6     4585.84     5275.21    139.27 o 
   5  10   6      417.83      513.02     72.28 o 
   6  10   6     3358.50     3357.82    137.04 o 
   7  10   6     2632.52     2508.79    119.06 o 
   8  10   6    33717.13    34260.68    673.31 o 
   9  10   6       10.10       31.68    103.51 o 
  10  10   6     8543.71     8169.18    293.37 o 
  11  10   6      733.11      593.77    148.71 o 
  12  10   6     5842.03     5824.65    463.22 o 
  13  10   6       33.22      -52.83    232.79 o 
  14  10   6     8771.04     8824.79    455.02 o 
  15  10   6     1779.34     1920.04    294.44 o 
  16  10   6     3567.51     4011.13    705.19 o 
  17  10   6      144.41       38.00    188.06 o 
  18  10   6      184.46      243.99    262.81 o 
  19  10   6      268.91      647.00    485.74 o 
  20  10   6      231.83      597.28    432.65 o 
  21  10   6      311.36      562.71    408.76 o 
 -22  11   6     2851.13     2649.00    322.23 o 
 -21  11   6      213.18      213.55    314.35 o 
 -20  11   6     4281.95     4151.14    471.68 o 
 -19  11   6      691.60      766.17    179.79 o 
 -18  11   6    13843.58    13795.71    396.79 o 
 -17  11   6       24.06       31.48    205.29 o 
 -16  11   6    23870.93    23381.28    534.96 o 
 -15  11   6      326.95       90.99    146.10 o 
 -14  11   6    16116.90    15363.76    385.87 o 
 -13  11   6      319.77      151.92    125.55 o 
 -12  11   6     7532.99     7483.83    276.78 o 
 -11  11   6      350.86      350.89     98.55 o 
 -10  11   6    36140.11    37610.68    654.55 o 
  -9  11   6     1099.72     1254.48     96.58 o 
  -8  11   6   102908.00   106081.26   1733.38 o 
  -7  11   6      532.42      637.02     71.35 o 
  -6  11   6    74007.05    76632.87   1253.86 o 
  -5  11   6     1983.97     2002.98    116.95 o 
  -4  11   6    24183.35    24308.09    552.64 o 
  -3  11   6     8734.37     8407.15    236.97 o 
  -2  11   6    18242.17    18028.52    360.58 o 
  -1  11   6     7228.86     6921.82    177.95 o 
   0  11   6    16806.25    16642.32    391.14 o 
   1  11   6      845.42      914.33     95.43 o 
   2  11   6    14744.51    15364.49    275.16 o 
   3  11   6      845.11      844.21     62.38 o 
   4  11   6     5480.87     5783.85    135.21 o 
   5  11   6     6549.17     7084.42    174.63 o 
   6  11   6      444.44      372.75     81.09 o 
   7  11   6      307.30      403.97     91.01 o 
   8  11   6    22688.69    23338.11    435.63 o 
   9  11   6     2099.20     1992.85    119.16 o 
  10  11   6    20425.91    19586.88    435.96 o 
  11  11   6     4826.15     4567.82    213.62 o 
  12  11   6      838.55      666.65    139.45 o 
  13  11   6     1700.07     1547.79    157.02 o 
  14  11   6     2643.61     2480.26    205.79 o 
  15  11   6     2077.12     2313.42    353.84 o 
  16  11   6    12625.24    12265.93    791.50 o 
  17  11   6     4108.36     4232.88   1064.38 o 
  18  11   6    16771.35    16378.76   2078.33 o 
  19  11   6     1530.59     1907.03    873.27 o 
  20  11   6     5285.43     5884.00    955.55 o 
 -21  12   6      976.34     1659.85    549.44 o 
 -20  12   6    10925.98    10613.42    474.58 o 
 -19  12   6     3886.41     4223.98    499.58 o 
 -18  12   6    12859.63    12703.46    370.62 o 
 -17  12   6     1717.76     1630.07    211.44 o 
 -16  12   6    11374.08    11278.76    393.51 o 
 -15  12   6     1131.80     1136.64    161.75 o 
 -14  12   6     1830.98     1967.73    159.68 o 
 -13  12   6        6.15      -23.83    214.60 o 
 -12  12   6     3178.65     2977.98    259.05 o 
 -11  12   6      963.60     1119.93    210.17 o 
 -10  12   6    15444.55    16013.90    362.14 o 
  -9  12   6      327.54      409.80     90.74 o 
  -8  12   6    10360.19    10652.86    231.21 o 
  -7  12   6    10915.55    10969.97    229.31 o 
  -6  12   6     8657.15     9151.48    193.26 o 
  -5  12   6    10022.56     9883.44    194.36 o 
  -4  12   6     3407.95     3779.92    169.57 o 
  -3  12   6     4685.88     4471.65    179.16 o 
  -2  12   6    49216.28    50024.54    923.39 o 
  -1  12   6     3420.35     3501.80    135.76 o 
   0  12   6   105312.66   104126.77   2179.77 o 
   1  12   6     5490.89     5715.22    224.48 o 
   2  12   6    59178.72    58960.59    965.61 o 
   3  12   6      204.00      236.29     71.41 o 
   4  12   6     9512.77    10304.59    201.01 o 
   5  12   6     2265.84     2244.81    119.78 o 
   6  12   6    48051.27    49936.46    840.86 o 
   7  12   6      845.52     1030.61     98.12 o 
   8  12   6   109162.99   112235.82   1843.59 o 
   9  12   6     5935.87     6614.62    230.00 o 
  10  12   6    93976.13    95347.16   1770.24 o 
  11  12   6     2558.72     2523.05    158.67 o 
  12  12   6    38850.57    39960.19    802.46 o 
  13  12   6     3098.21     3091.41    267.93 o 
  14  12   6    11621.22    11230.08    466.17 o 
  15  12   6     3456.49     3727.30    796.29 o 
  16  12   6    10388.78    10275.58   1173.21 o 
  17  12   6     1000.80      960.45    459.20 o 
  18  12   6     7158.92     7242.13   1125.43 o 
  19  12   6      599.59      504.32    488.39 o 
 -21  13   6     1300.12     1478.58    483.08 o 
 -20  13   6     2567.09     2570.70    296.86 o 
 -19  13   6       11.79      184.03    211.04 o 
 -18  13   6    16375.76    16654.93    506.51 o 
 -17  13   6      177.54      384.20    236.13 o 
 -16  13   6    34074.09    34108.27    827.38 o 
 -15  13   6     2559.45     2701.94    213.42 o 
 -14  13   6    37917.51    37115.46    881.23 o 
 -13  13   6     1244.19     1323.76    171.75 o 
 -12  13   6    37296.48    36728.08    855.73 o 
 -11  13   6     1645.94     1542.23    160.19 o 
 -10  13   6    75573.45    76592.12   1655.94 o 
  -9  13   6       27.22      275.42    121.22 o 
  -8  13   6   127834.63   134499.75   2457.16 o 
  -7  13   6       63.29      166.47     73.52 o 
  -6  13   6    80374.09    83081.93   1359.68 o 
  -5  13   6      778.56      736.55    118.32 o 
  -4  13   6    28333.90    29416.64    665.08 o 
  -3  13   6     7962.68     7901.60    240.00 o 
  -2  13   6    20425.47    19930.93    581.28 o 
  -1  13   6    12804.40    13099.35    285.70 o 
   0  13   6    55007.39    53840.05    994.52 o 
   1  13   6     1022.01      978.81    104.67 o 
   2  13   6    16829.91    16736.31    298.25 o 
   3  13   6     2144.99     2166.66    113.68 o 
   4  13   6     6374.29     6753.12    165.44 o 
   5  13   6       28.26       85.11     67.69 o 
   6  13   6     7503.78     7962.53    200.58 o 
   7  13   6       91.69      252.76    101.14 o 
   8  13   6    23266.49    23666.49    491.96 o 
   9  13   6     2996.72     3001.91    205.35 o 
  10  13   6     4375.81     4611.61    271.56 o 
  11  13   6     3741.24     3716.24    345.57 o 
  12  13   6     3958.62     3633.74    200.03 o 
  13  13   6      826.08     1063.84    339.75 o 
  14  13   6     6645.08     6906.46   1308.58 o 
  15  13   6     4841.24     3997.39    467.16 o 
  16  13   6    32948.09    32900.44   2038.51 o 
  17  13   6     6187.60     5679.74    785.68 o 
  18  13   6    23014.13    22072.66   1828.82 o 
  19  13   6     2645.45     2448.91    488.39 o 
 -20  14   6     7778.02     8243.33    555.33 o 
 -19  14   6      338.08      394.41    296.92 o 
 -18  14   6     6105.72     6726.37    698.08 o 
 -17  14   6      496.85      452.78    243.22 o 
 -16  14   6     3553.09     3855.00    358.33 o 
 -15  14   6       30.38      270.60    210.11 o 
 -14  14   6     1304.46     1220.68    185.92 o 
 -13  14   6      695.80      715.50    260.53 o 
 -12  14   6      321.86      330.72    160.26 o 
 -11  14   6        4.37       -0.74    142.43 o 
 -10  14   6       32.59      370.01    136.72 o 
  -9  14   6      759.20      729.63    132.38 o 
  -8  14   6     6799.95     6992.23    251.01 o 
  -7  14   6     7033.13     7332.08    244.68 o 
  -6  14   6     7274.37     6928.49    180.46 o 
  -5  14   6     4907.70     4810.77    262.76 o 
  -4  14   6    14646.55    14372.30    434.62 o 
  -3  14   6     3774.82     3602.09    184.80 o 
  -2  14   6    16506.03    16728.11    409.63 o 
  -1  14   6     4345.95     4559.94    160.71 o 
   0  14   6    39124.71    39693.49    749.02 o 
   1  14   6     3982.36     4084.88    170.84 o 
   2  14   6    48796.36    49856.95    823.09 o 
   3  14   6      449.09      494.89     65.50 o 
   4  14   6    16737.32    17528.25    323.46 o 
   5  14   6       72.94       59.88     86.38 o 
   6  14   6    42637.08    42926.41    732.06 o 
   7  14   6      426.95      516.28    110.02 o 
   8  14   6    29386.83    30920.05    620.08 o 
   9  14   6     2190.95     2333.25    148.17 o 
  10  14   6    39509.09    41049.65   1345.55 o 
  11  14   6      529.39      727.99    175.65 o 
  12  14   6    17066.98    17901.43    626.84 o 
  13  14   6      961.12     1118.48    536.17 o 
  14  14   6    11500.48    11992.41   1173.21 o 
  15  14   6     1620.79     1483.23    541.48 o 
  16  14   6     8412.25     8229.11    846.73 o 
  17  14   6      187.79      126.63    517.59 o 
  18  14   6     3284.69     2905.79    597.22 o 
 -19  15   6     1648.73     1745.47    330.08 o 
 -18  15   6       48.70      571.72    493.70 o 
 -17  15   6     2434.56     2711.63    326.48 o 
 -16  15   6     1153.33     1205.09    382.22 o 
 -15  15   6       86.11      233.30    323.83 o 
 -14  15   6     5426.54     6332.35    751.17 o 
 -13  15   6      203.50      349.19    222.96 o 
 -12  15   6     8001.96     8087.04    380.99 o 
 -11  15   6      372.15      294.21    265.43 o 
 -10  15   6     8378.14     8870.43    314.88 o 
  -9  15   6       33.49      128.80    135.65 o 
  -8  15   6     5725.54     5511.92    230.66 o 
  -7  15   6      114.62       87.38    151.98 o 
  -6  15   6     5268.92     5216.70    343.70 o 
  -5  15   6      556.34      223.43    147.95 o 
  -4  15   6    21778.91    21232.72    663.58 o 
  -3  15   6       44.03     -130.74    130.74 o 
  -2  15   6     9603.34     9432.65    337.59 o 
  -1  15   6     1592.91     1446.20    145.10 o 
   0  15   6     5692.95     5689.17    204.77 o 
   1  15   6      852.14      854.68    106.56 o 
   2  15   6     1148.41      974.00     63.96 o 
   3  15   6      663.44      728.27     80.78 o 
   4  15   6      544.54      427.09     85.63 o 
   5  15   6      425.04      452.39     92.98 o 
   6  15   6     1303.37     1253.85    161.97 o 
   7  15   6      295.01      275.02    114.55 o 
   8  15   6      806.57      957.96    157.72 o 
   9  15   6     3623.25     3486.09    309.92 o 
  10  15   6     1303.53     1439.17    183.85 o 
  11  15   6     1253.34     1414.36    236.23 o 
  12  15   6    11184.19    11629.70   1165.24 o 
  13  15   6      695.91      761.59    395.49 o 
  14  15   6     6589.76     6782.02    560.06 o 
  15  15   6     1064.07     1413.26    277.09 o 
  16  15   6     1274.34     1414.82    315.86 o 
  17  15   6       94.62      185.77    313.21 o 
 -18  16   6     1243.35     1625.89    390.18 o 
 -17  16   6       32.99      198.10    384.88 o 
 -16  16   6     3330.15     4484.81    987.40 o 
 -15  16   6      812.90     1286.71    538.83 o 
 -14  16   6     4364.37     4763.55    448.58 o 
 -13  16   6      658.60      951.87    337.10 o 
 -12  16   6       67.05        5.01    265.43 o 
 -11  16   6     1756.56     2010.81    286.67 o 
 -10  16   6     3054.41     3239.13    398.15 o 
  -9  16   6     2901.37     3146.13    235.06 o 
  -8  16   6     1324.45     1343.64    236.23 o 
  -7  16   6      438.17      514.28    149.02 o 
  -6  16   6       54.72        3.19    241.54 o 
  -5  16   6      245.33      272.38    201.73 o 
  -4  16   6       30.44       74.32    217.65 o 
  -3  16   6      851.39      621.11    222.96 o 
  -2  16   6     5194.64     5552.82    387.53 o 
  -1  16   6     3908.57     3572.70    339.75 o 
   0  16   6    14381.58    14163.41    642.34 o 
   1  16   6       44.74       31.92    136.67 o 
   2  16   6      435.96      518.48    123.04 o 
   3  16   6      363.54      384.15     95.19 o 
   4  16   6     2839.60     2901.81    169.70 o 
   5  16   6     4012.83     3861.98    235.87 o 
   6  16   6      284.66      367.09    108.62 o 
   7  16   6      644.97      707.65    125.23 o 
   8  16   6     8443.43     9070.03    319.75 o 
   9  16   6     2586.11     3153.94    277.92 o 
  10  16   6    10355.40    11204.62    465.29 o 
  11  16   6      778.49     1054.90    480.43 o 
  12  16   6       17.54        9.29    411.42 o 
  13  16   6      106.90      -85.39    626.42 o 
  14  16   6     1267.05     1491.60    546.79 o 
  15  16   6      337.69      204.38    671.54 o 
  16  16   6      485.53      620.97    282.50 o 
 -17  17   6      347.08     1008.26    424.69 o 
 -16  17   6    17205.05    18772.61   1433.33 o 
 -15  17   6      672.98     1075.90    504.32 o 
 -14  17   6     5426.79     5660.98    944.93 o 
 -13  17   6      699.44      839.29    475.12 o 
 -12  17   6     2496.23     2307.91    239.89 o 
 -11  17   6     1865.07     2078.19    445.92 o 
 -10  17   6    12909.89    13603.84    487.82 o 
  -9  17   6     2884.22     3152.41    756.48 o 
  -8  17   6    34207.61    35243.56    987.15 o 
  -7  17   6     1636.82     1481.11    260.12 o 
  -6  17   6    27446.88    27299.92    774.60 o 
  -5  17   6     1655.82     2265.49    578.64 o 
  -4  17   6    11242.20    10521.69    552.10 o 
  -3  17   6      122.65       95.56    228.27 o 
  -2  17   6     8092.31     7644.42    456.54 o 
  -1  17   6      457.84      339.75    222.96 o 
   0  17   6    13882.51    13361.80    631.73 o 
   1  17   6      767.21      752.84    222.96 o 
   2  17   6     6107.93     6187.01    205.31 o 
   3  17   6        6.95      -69.07    126.39 o 
   4  17   6     1413.08     1349.97    134.76 o 
   5  17   6      216.09      104.11    122.93 o 
   6  17   6     1978.07     2035.90    158.51 o 
   7  17   6      883.59      799.33    130.03 o 
   8  17   6     5351.02     5379.93    272.92 o 
   9  17   6      925.78     1039.81    276.05 o 
  10  17   6     1294.47     1425.70    321.17 o 
  11  17   6      188.79       92.43    299.94 o 
  12  17   6       19.98      173.14    237.81 o 
  13  17   6        1.20      -92.15    419.38 o 
  14  17   6     1392.77     1575.19    400.80 o 
  15  17   6      503.10      708.77    329.13 o 
 -16  18   6     6784.75     8294.62    706.05 o 
 -15  18   6       22.77      427.49    350.37 o 
 -14  18   6     3924.31     4473.49    586.60 o 
 -13  18   6     1326.50     1521.47    366.29 o 
 -12  18   6     2578.26     2760.59    475.12 o 
 -11  18   6       24.64      297.28    270.74 o 
 -10  18   6       82.37      240.45    445.92 o 
  -9  18   6       29.65      275.67    182.10 o 
  -8  18   6     9578.91     9322.67    378.24 o 
  -7  18   6      277.35      179.26    156.75 o 
  -6  18   6    10565.53    10540.66    560.06 o 
  -5  18   6      288.76      -32.34    131.02 o 
  -4  18   6    15866.60    15336.61    711.36 o 
  -3  18   6      121.24     -132.72    228.27 o 
  -2  18   6    19704.18    19854.25    865.31 o 
  -1  18   6      444.75     -106.17    244.20 o 
   0  18   6    42161.40    39782.82   1544.81 o 
   1  18   6     7258.54     7003.42    504.32 o 
   2  18   6    43294.72    42936.86   1083.76 o 
   3  18   6     4911.65     5071.52    294.46 o 
   4  18   6    25215.43    26104.58    607.99 o 
   5  18   6     5078.70     5834.90    274.20 o 
   6  18   6    46990.58    47200.28   1047.00 o 
   7  18   6     4468.73     5227.37    245.96 o 
   8  18   6    53108.24    55519.72   1232.01 o 
   9  18   6     5111.04     6277.51    375.15 o 
  10  18   6    32580.42    34975.14   1024.59 o 
  11  18   6     1842.30     1968.72    379.57 o 
  12  18   6     9953.66    10652.91    499.08 o 
  13  18   6       22.58       54.24    629.07 o 
  14  18   6     8286.93     8580.92    476.74 o 
 -15  19   6      375.59      334.44    392.84 o 
 -14  19   6    24487.21    25763.42    823.94 o 
 -13  19   6       23.78      393.70    347.71 o 
 -12  19   6    25954.92    27748.96    848.33 o 
 -11  19   6      579.32      876.71    368.95 o 
 -10  19   6    33234.09    33436.21    968.38 o 
  -9  19   6    10476.07    10583.41    423.73 o 
  -8  19   6    31645.07    30967.82   1048.45 o 
  -7  19   6     6953.54     7458.62    509.63 o 
  -6  19   6    24410.73    25141.64   1056.42 o 
  -5  19   6      371.30      392.84    276.05 o 
  -4  19   6    43308.63    43175.03   1682.83 o 
  -3  19   6      451.77      138.02    254.81 o 
  -2  19   6    40788.61    40679.98   1587.28 o 
  -1  19   6      257.00     -180.49    244.20 o 
   0  19   6    21643.55    21462.76    929.01 o 
   1  19   6       14.76     -233.58    233.58 o 
   2  19   6       74.42     -233.58    233.58 o 
   3  19   6      963.07      992.01    122.64 o 
   4  19   6       35.41      -60.70    122.00 o 
   5  19   6      234.78      154.95    137.40 o 
   6  19   6      517.56      476.08    147.65 o 
   7  19   6       14.76      146.71    147.91 o 
   8  19   6      862.81      946.40    171.42 o 
   9  19   6       89.50       38.71    215.00 o 
  10  19   6     6523.33     6709.16    522.90 o 
  11  19   6      585.70      687.55    265.43 o 
  12  19   6     7158.82     7890.91    454.02 o 
  13  19   6      402.53      494.00    403.46 o 
 -13  20   6      503.79      653.38    268.09 o 
 -12  20   6      945.31     1219.60    257.47 o 
 -11  20   6      857.75      860.00    339.75 o 
 -10  20   6      592.83      408.76    318.52 o 
  -9  20   6     1206.85      955.55    323.83 o 
  -8  20   6     5162.97     4841.46    467.16 o 
  -7  20   6     1753.23      971.48    318.52 o 
  -6  20   6    24832.00    25592.87   1082.96 o 
  -5  20   6       33.49     -100.86    270.74 o 
  -4  20   6    11546.00    11806.38    637.03 o 
  -3  20   6      490.22      180.49    260.12 o 
  -2  20   6     4672.51     4491.10    414.07 o 
  -1  20   6     1485.56     1205.06    276.05 o 
   0  20   6     9058.63     8716.76    536.17 o 
   1  20   6     4893.98     4942.33    424.69 o 
   2  20   6    23674.78    23294.24   1003.33 o 
   3  20   6     4440.69     4257.52    424.69 o 
   4  20   6    24796.36    26266.66    828.15 o 
   5  20   6     2821.46     3185.32    324.11 o 
   6  20   6    25992.41    26562.14    783.22 o 
   7  20   6     4291.48     4611.02    293.53 o 
   8  20   6    14912.40    14765.11    435.45 o 
   9  20   6     1291.25     1363.26    244.14 o 
  10  20   6     5993.85     5772.99    395.90 o 
  11  20   6       91.95       91.50    245.33 o 
 -11  21   6      326.37       47.78    345.06 o 
 -10  21   6     2142.50     1741.23    366.29 o 
  -9  21   6     4102.43     3997.39    408.76 o 
  -8  21   6     2742.92     2404.81    355.68 o 
  -7  21   6     2208.21     1714.69    334.44 o 
  -6  21   6     2346.39     2426.04    355.68 o 
  -5  21   6      110.76        5.31    281.36 o 
  -4  21   6     7547.85     7920.47    520.25 o 
  -3  21   6      113.54       37.16    270.74 o 
  -2  21   6    14692.73    14773.90    716.66 o 
  -1  21   6       58.36      -42.47    276.05 o 
   0  21   6     1641.72     1205.06    302.59 o 
   1  21   6      894.82      806.91    291.97 o 
   2  21   6     2950.00     2940.98    334.44 o 
   3  21   6     1834.47     1534.19    302.59 o 
   4  21   6     1166.24     1157.28    297.28 o 
   5  21   6       12.73     -191.11    297.28 o 
   6  21   6     2612.71     2654.31    355.68 o 
   7  21   6      105.97     -138.02    302.59 o 
   8  21   6      435.15      405.70    177.97 o 
   9  21   6      248.25     -109.02    509.63 o 
  -9  22   6      476.50      546.79    339.75 o 
  -8  22   6     1426.47     1013.95    334.44 o 
  -7  22   6      379.33     -180.49    302.59 o 
  -6  22   6     1702.13     1507.65    345.06 o 
  -5  22   6      171.74     -111.48    286.67 o 
  -4  22   6       45.02       63.70    291.97 o 
  -3  22   6     1092.29     1242.22    302.59 o 
  -2  22   6     2025.26     1868.64    329.13 o 
  -1  22   6        0.41     -260.12    286.67 o 
   0  22   6     1823.77     1730.61    323.83 o 
   1  22   6      682.23      684.81    291.97 o 
   2  22   6      186.98      -15.93    291.97 o 
   3  22   6       42.69       15.93    297.28 o 
   4  22   6      805.66      822.84    302.59 o 
   5  22   6       97.97       79.63    313.21 o 
   6  22   6        0.31      143.33    329.13 o 
   7  22   6      885.87     1040.49    345.06 o 
  -5  23   6      212.30       21.23    318.52 o 
  -4  23   6     3905.86     3413.44    387.53 o 
  -3  23   6       33.03     -249.51    302.59 o 
  -2  23   6     2413.66     2314.56    355.68 o 
  -1  23   6       33.35     -169.88    281.36 o 
   0  23   6       50.99     -153.95    286.67 o 
   1  23   6     2091.07     1762.46    339.75 o 
   2  23   6      318.73      138.02    307.90 o 
   3  23   6     1281.85     1104.19    334.44 o 
 -24   1   7     1210.84     1412.10    244.44 o 
 -23   1   7      255.49      448.72    182.30 o 
 -22   1   7     1152.25     1216.60    194.28 o 
 -21   1   7     1990.81     1941.75    194.05 o 
 -20   1   7      119.63      -26.14    147.46 o 
 -19   1   7     2906.47     2455.96    139.59 o 
 -18   1   7      222.18      106.69    104.62 o 
 -17   1   7     1668.06     1558.25    113.22 o 
 -16   1   7     5757.68     5604.26    175.87 o 
 -15   1   7     1839.91     1809.57    103.35 o 
 -14   1   7    34555.69    34959.08    556.92 o 
 -13   1   7     9478.43     9898.01    203.45 o 
 -12   1   7    30745.54    32024.74    469.15 o 
 -11   1   7    19924.65    20651.26    380.74 o 
 -10   1   7     7260.31     7737.22    201.38 o 
  -9   1   7    20174.90    21405.56    345.38 o 
  -8   1   7      923.65      958.79     47.57 o 
  -7   1   7     8722.45     9224.49    134.93 o 
  -6   1   7    12731.03    12106.06    165.19 o 
  -5   1   7     3268.50     2844.56     70.27 o 
  -4   1   7     9814.83     8477.06    129.42 o 
  -3   1   7     9188.06     8726.50    135.35 o 
  -2   1   7    19362.45    18922.68    256.18 o 
  -1   1   7     8474.52     8503.47    127.36 o 
   0   1   7      109.90      124.58     30.08 o 
   1   1   7     3700.10     3513.81     72.11 o 
   2   1   7       16.87      125.93     33.13 o 
   3   1   7     8890.32     9862.43    148.40 o 
   4   1   7     6413.37     6686.29    124.05 o 
   5   1   7      906.61      899.50     63.41 o 
   6   1   7    13232.16    12720.41    274.84 o 
   7   1   7      572.74      458.70     77.68 o 
   8   1   7       13.39       19.32     83.25 o 
   9   1   7       39.28      -86.14     86.14 o 
  10   1   7     4512.49     4406.14    242.90 o 
  11   1   7     6318.52     6010.55    220.91 o 
  12   1   7     8275.41     7580.24    252.20 o 
  13   1   7     6885.06     6290.27    241.60 o 
  14   1   7      233.80       27.12    133.82 o 
  15   1   7      438.02      144.96    141.85 o 
  16   1   7      219.42      -11.16    145.12 o 
  17   1   7      397.68      206.65    179.30 o 
  18   1   7      931.02      815.96    199.99 o 
  19   1   7     5557.42     5249.30    432.16 o 
  20   1   7     3843.82     3792.95    228.82 o 
  21   1   7    13254.59    14077.52    420.52 o 
  22   1   7     5311.71     6311.06    313.24 o 
 -24   2   7     4955.35     4739.29    488.93 o 
 -23   2   7     9024.11     8560.17    406.04 o 
 -22   2   7    12728.34    12510.92    457.01 o 
 -21   2   7     4776.42     4204.91    237.34 o 
 -20   2   7    21083.77    20460.47    580.34 o 
 -19   2   7     4118.70     3483.49    170.69 o 
 -18   2   7     9106.53     8562.83    219.22 o 
 -17   2   7    14873.32    14727.30    292.58 o 
 -16   2   7     2165.70     1992.65    110.59 o 
 -15   2   7     8016.79     7981.41    192.52 o 
 -14   2   7     2993.41     2937.48    121.49 o 
 -13   2   7     5170.79     5250.73    139.54 o 
 -12   2   7    12301.53    11755.50    204.69 o 
 -11   2   7     1819.80     1575.14    105.49 o 
 -10   2   7     1693.48     1187.96     78.50 o 
  -9   2   7     3536.40     3776.89    110.79 o 
  -8   2   7     8373.61     7990.72    155.93 o 
  -7   2   7     8613.34     8758.33    130.31 o 
  -6   2   7    91854.56    91306.70   1046.99 o 
  -5   2   7    15176.83    15389.91    214.58 o 
  -4   2   7    22668.22    22559.72    303.32 o 
  -3   2   7     7251.79     6587.78    106.07 o 
  -2   2   7      699.15      993.50     39.11 o 
  -1   2   7    31934.40    35038.52    459.35 o 
   0   2   7     3654.21     4013.42     76.96 o 
   1   2   7     8069.13     7537.04    118.13 o 
   2   2   7    50283.02    48965.71    638.13 o 
   3   2   7    90597.48    89114.55   1227.95 o 
   4   2   7   100377.34    99100.61   1473.70 o 
   5   2   7    79532.68    81111.90   1328.98 o 
   6   2   7    29637.11    28344.29    490.30 o 
   7   2   7    26572.20    27231.60    533.42 o 
   8   2   7     4635.82     4827.36    170.99 o 
   9   2   7    14074.72    14378.32    328.49 o 
  10   2   7    10904.03    11085.31    275.49 o 
  11   2   7    53632.26    54252.69   1037.74 o 
  12   2   7    59432.31    57878.11   1107.48 o 
  13   2   7    53873.80    51482.23   1000.65 o 
  14   2   7    39194.07    37402.63    760.34 o 
  15   2   7    16582.66    15420.59    475.07 o 
  16   2   7     6354.07     5463.12    251.15 o 
  17   2   7     1982.34     1527.48    168.65 o 
  18   2   7       16.03      -28.86    148.88 o 
  19   2   7       71.58      166.97    175.47 o 
  20   2   7      402.22      620.55    180.82 o 
  21   2   7     1285.68     1852.92    205.46 o 
  22   2   7      566.62     1128.20    195.26 o 
 -24   3   7     1612.35     1876.98    257.13 o 
 -23   3   7      867.83      779.05    227.73 o 
 -22   3   7     8655.08     8343.91    415.71 o 
 -21   3   7    15346.77    14593.94    446.40 o 
 -20   3   7     9312.44     8686.87    365.29 o 
 -19   3   7    17066.02    16150.85    404.32 o 
 -18   3   7     7924.28     7633.83    210.67 o 
 -17   3   7    17704.79    17284.71    325.73 o 
 -16   3   7    25744.69    25311.52    428.92 o 
 -15   3   7    12059.03    12513.74    230.77 o 
 -14   3   7    75722.23    74983.25   1050.90 o 
 -13   3   7    29581.46    29831.25    475.06 o 
 -12   3   7    64367.71    63073.62   1051.93 o 
 -11   3   7    36311.73    35835.20    692.09 o 
 -10   3   7    27788.77    27599.49    480.76 o 
  -9   3   7    53824.69    55159.23    836.01 o 
  -8   3   7    21754.60    21657.13    320.26 o 
  -7   3   7    69429.48    69393.59    959.53 o 
  -6   3   7    92255.57    92650.73   1185.91 o 
  -5   3   7   111162.63   111698.50   1430.07 o 
  -4   3   7   165051.80   164495.75   2104.68 o 
  -3   3   7    95986.98   100564.67   1290.58 o 
  -2   3   7    87430.42    85101.97   1094.21 o 
  -1   3   7    32811.95    33775.17    442.67 o 
   0   3   7    19476.61    20136.91    271.60 o 
   1   3   7    12811.32    12258.03    175.31 o 
   2   3   7     6395.92     6330.15    112.03 o 
   3   3   7    18896.36    19935.71    316.30 o 
   4   3   7     7555.44     7366.85    144.55 o 
   5   3   7     3773.01     3932.89    108.93 o 
   6   3   7     4800.85     5015.58    132.57 o 
   7   3   7      173.36      139.78     77.77 o 
   8   3   7     5283.46     5126.70    175.81 o 
   9   3   7       94.68      -32.16     92.61 o 
  10   3   7    16206.90    16288.20    368.84 o 
  11   3   7    13251.74    13113.95    322.86 o 
  12   3   7    15500.36    14489.20    350.08 o 
  13   3   7    35359.41    34022.45    693.90 o 
  14   3   7     9893.20     9252.82    289.38 o 
  15   3   7    18478.65    17117.91    418.41 o 
  16   3   7     1438.39     1002.96    156.24 o 
  17   3   7     6829.88     6512.93    402.06 o 
  18   3   7     4924.08     4083.72    508.01 o 
  19   3   7    15431.76    14337.13    730.22 o 
  20   3   7    12685.69    12941.56    525.64 o 
  21   3   7    31697.11    32536.20   1249.73 o 
  22   3   7    12201.71    13603.74    479.93 o 
 -24   4   7    10934.44    10661.05    444.35 o 
 -23   4   7    12968.85    11873.96    448.24 o 
 -22   4   7    15434.55    13842.66    494.99 o 
 -21   4   7     9740.02     8672.28    408.98 o 
 -20   4   7    12575.01    11743.19    400.75 o 
 -19   4   7    10914.58    10343.64    353.76 o 
 -18   4   7    10531.31     9671.77    269.97 o 
 -17   4   7    18163.30    17891.87    391.20 o 
 -16   4   7    18749.33    18717.60    338.52 o 
 -15   4   7    27019.61    27088.62    416.61 o 
 -14   4   7     4684.22     4735.90    138.05 o 
 -13   4   7     4573.52     4742.19    137.32 o 
 -12   4   7     3607.94     3770.10    144.92 o 
 -11   4   7     1472.82     1331.07     88.25 o 
 -10   4   7      102.24       62.57     63.55 o 
  -9   4   7     5046.63     4985.81    113.41 o 
  -8   4   7     3474.33     3488.25     93.00 o 
  -7   4   7     7677.06     7829.71    138.47 o 
  -6   4   7    15033.94    15033.50    225.87 o 
  -5   4   7    25734.13    25872.62    367.60 o 
  -4   4   7    56404.95    58964.27    964.29 o 
  -3   4   7    49110.75    49708.97    913.69 o 
  -2   4   7    37533.58    36555.06    606.75 o 
  -1   4   7    32347.47    32962.07    501.67 o 
   0   4   7    25490.61    25246.46    387.08 o 
   1   4   7    13770.59    12780.02    360.93 o 
   2   4   7    30406.70    30603.00    467.30 o 
   3   4   7    73513.89    75011.50   1118.62 o 
   4   4   7    59994.72    61299.00    920.30 o 
   5   4   7   101047.20   104014.91   1549.90 o 
   6   4   7    52743.96    53619.35    815.88 o 
   7   4   7    70393.04    72621.98   1201.21 o 
   8   4   7    49741.29    50124.23   1055.87 o 
   9   4   7    37036.23    37985.15    735.59 o 
  10   4   7    26636.61    25696.36    524.54 o 
  11   4   7    52535.46    52075.59   1045.72 o 
  12   4   7    54456.01    53912.71   1036.39 o 
  13   4   7    33129.59    32010.28    655.46 o 
  14   4   7    18745.93    17663.18    417.49 o 
  15   4   7     4802.60     4525.67    351.70 o 
  16   4   7     5839.56     5335.87    254.04 o 
  17   4   7     2635.06     2296.35    230.64 o 
  18   4   7     3319.13     2938.30    195.03 o 
  19   4   7     5558.54     5472.84    379.18 o 
  20   4   7      838.00     1141.17    188.94 o 
  21   4   7     1478.16     2222.18    244.58 o 
  22   4   7        4.26      804.92    235.73 o 
 -24   5   7       41.32      306.21    234.81 o 
 -23   5   7     2186.16     2121.36    250.64 o 
 -22   5   7      237.17       24.05    222.16 o 
 -21   5   7     8076.43     7107.04    298.89 o 
 -20   5   7     7576.41     6568.73    289.82 o 
 -19   5   7     3147.78     3066.30    176.33 o 
 -18   5   7     8301.20     7995.33    285.77 o 
 -17   5   7     1968.75     1825.95    110.84 o 
 -16   5   7    10115.28    10004.79    208.02 o 
 -15   5   7     5338.65     5527.60    150.62 o 
 -14   5   7     2598.51     2503.08    105.94 o 
 -13   5   7    19072.07    18969.68    363.25 o 
 -12   5   7     8514.88     8421.60    200.35 o 
 -11   5   7     4051.60     4022.50    141.71 o 
 -10   5   7    27613.09    27324.84    401.79 o 
  -9   5   7    10714.97    10699.58    179.43 o 
  -8   5   7    56423.11    56158.39    781.48 o 
  -7   5   7    40956.95    42188.44    639.52 o 
  -6   5   7    27900.03    28662.84    485.61 o 
  -5   5   7    68742.55    70896.95   1157.01 o 
  -4   5   7    10653.02    11313.50    235.49 o 
  -3   5   7    22465.16    21953.69    417.82 o 
  -2   5   7    18452.14    18768.43    361.34 o 
  -1   5   7    15072.75    14760.32    291.52 o 
   0   5   7    57403.84    58066.62   1063.66 o 
   1   5   7    29118.31    30220.65    566.60 o 
   2   5   7    38120.36    37767.05    704.00 o 
   3   5   7    10279.88    10947.84    205.30 o 
   4   5   7       13.03       34.62     40.70 o 
   5   5   7     5265.55     4699.51    113.92 o 
   6   5   7    24466.21    23496.08    376.39 o 
   7   5   7    25845.73    26073.74    457.78 o 
   8   5   7     9315.53     8726.82    226.02 o 
   9   5   7       27.66      -88.77     88.77 o 
  10   5   7      194.73       99.86    100.88 o 
  11   5   7      887.77      612.17    115.24 o 
  12   5   7       41.10      -69.71    113.08 o 
  13   5   7     3773.01     3237.35    176.38 o 
  14   5   7     8798.45     8002.20    265.54 o 
  15   5   7    16472.37    15826.81    400.57 o 
  16   5   7     4124.62     3709.64    403.81 o 
  17   5   7     6427.22     6524.05    568.47 o 
  18   5   7     1457.89     1270.04    203.82 o 
  19   5   7     5165.44     5168.15    310.38 o 
  20   5   7     1692.42     1790.46    231.90 o 
  21   5   7     5231.93     5806.69    339.01 o 
  22   5   7     2558.14     2816.40    256.23 o 
 -24   6   7      423.46      661.00    241.68 o 
 -23   6   7     1524.31     1281.92    251.07 o 
 -22   6   7      345.10      352.39    216.46 o 
 -21   6   7     2654.42     2314.80    241.29 o 
 -20   6   7     2226.91     1884.46    190.29 o 
 -19   6   7      844.47      541.66    164.61 o 
 -18   6   7     1009.70      820.38    159.79 o 
 -17   6   7      569.19      586.96    111.17 o 
 -16   6   7     8966.74     9231.99    193.12 o 
 -15   6   7     5679.65     5819.60    158.10 o 
 -14   6   7     5109.06     5327.63    177.86 o 
 -13   6   7       44.79       57.65     87.62 o 
 -12   6   7     5558.15     5700.40    163.04 o 
 -11   6   7     6978.67     7063.10    172.92 o 
 -10   6   7     4811.67     4418.58    119.40 o 
  -9   6   7     2399.18     2356.86     82.92 o 
  -8   6   7       18.90       79.86     64.38 o 
  -7   6   7     2321.60     2618.68    103.53 o 
  -6   6   7     6395.21     6699.22    152.01 o 
  -5   6   7     5663.84     5809.71    133.72 o 
  -4   6   7     2309.71     2529.20     73.55 o 
  -3   6   7     7223.51     7261.76    161.36 o 
  -2   6   7    20617.97    19994.14    382.59 o 
  -1   6   7      550.43      631.75     48.51 o 
   0   6   7     7883.85     8374.07    183.47 o 
   1   6   7     1595.58     1441.07    126.43 o 
   2   6   7    17286.43    17306.61    341.50 o 
   3   6   7     2073.78     2162.79    137.79 o 
   4   6   7    24861.49    24254.70    472.91 o 
   5   6   7      945.50      931.72     59.99 o 
   6   6   7        5.99      -49.08     49.08 o 
   7   6   7     2902.55     2697.05    112.73 o 
   8   6   7     7374.37     7229.56    179.31 o 
   9   6   7     2689.74     2383.76    127.71 o 
  10   6   7    20912.58    20621.95    437.40 o 
  11   6   7     5107.79     5135.57    200.53 o 
  12   6   7     2120.26     1769.00    137.79 o 
  13   6   7      531.44      481.94    124.22 o 
  14   6   7      163.53       16.91    131.38 o 
  15   6   7      946.10      793.10    146.07 o 
  16   6   7      186.43      191.54    167.81 o 
  17   6   7      869.62     1095.01    208.83 o 
  18   6   7     3261.86     2608.16    243.13 o 
  19   6   7     5270.70     5309.61    587.07 o 
  20   6   7      237.78      626.05    247.66 o 
  21   6   7        1.30      528.21    262.76 o 
 -23   7   7      885.92      758.41    225.21 o 
 -22   7   7     2771.39     2796.01    268.68 o 
 -21   7   7     1144.41     1045.56    227.44 o 
 -20   7   7      198.90      -15.85    200.75 o 
 -19   7   7        9.02     -155.84    156.03 o 
 -18   7   7      141.33      132.23    137.00 o 
 -17   7   7     5926.20     5595.50    229.63 o 
 -16   7   7      620.64      637.09    126.28 o 
 -15   7   7     7821.50     7182.46    208.68 o 
 -14   7   7    23926.29    23351.79    434.52 o 
 -13   7   7     6922.93     6470.82    177.26 o 
 -12   7   7    27363.44    26931.13    432.14 o 
 -11   7   7    30637.78    30943.28    492.26 o 
 -10   7   7    12830.11    12649.98    258.57 o 
  -9   7   7    30676.79    30293.83    524.54 o 
  -8   7   7     3456.20     3571.05    129.90 o 
  -7   7   7     4157.32     4148.08    123.70 o 
  -6   7   7    15004.68    15341.02    280.69 o 
  -5   7   7     1282.46     1477.09     84.54 o 
  -4   7   7    20532.70    20870.44    323.94 o 
  -3   7   7     2999.64     3125.25    141.59 o 
  -2   7   7     1436.98     1422.76    108.05 o 
  -1   7   7     4602.10     4754.10    123.30 o 
   0   7   7     5682.50     5330.89    133.18 o 
   1   7   7       46.59       58.04     52.60 o 
   2   7   7     6119.16     5758.47    150.05 o 
   3   7   7     3324.74     3358.37    178.34 o 
   4   7   7     3005.07     2700.57    119.20 o 
   5   7   7     6936.05     6428.84    244.40 o 
   6   7   7    25660.81    23893.35    743.47 o 
   7   7   7     5100.59     4898.51    137.50 o 
   8   7   7     7153.27     6871.73    164.65 o 
   9   7   7     1685.80     1637.15    114.64 o 
  10   7   7     6567.10     5896.66    194.27 o 
  11   7   7    12691.06    12705.14    308.47 o 
  12   7   7     2163.19     1705.23    134.37 o 
  13   7   7     1930.07     1664.31    139.45 o 
  14   7   7     2186.23     2135.80    162.94 o 
  15   7   7       46.80     -105.91    131.36 o 
  16   7   7     1573.44     1469.32    214.94 o 
  17   7   7      786.89     1009.82    363.14 o 
  18   7   7     7590.78     6958.82    770.59 o 
  19   7   7     2035.40     2083.49    533.63 o 
  20   7   7     5377.90     5608.59    407.29 o 
  21   7   7     3459.38     4243.99    501.07 o 
 -23   8   7     6090.82     5732.47    362.57 o 
 -22   8   7     8500.89     8540.00    402.29 o 
 -21   8   7     2385.95     2040.45    241.02 o 
 -20   8   7    10035.30     9770.04    405.47 o 
 -19   8   7     2705.25     2268.33    194.71 o 
 -18   8   7     6985.23     6508.93    245.75 o 
 -17   8   7     1701.60     1502.19    149.07 o 
 -16   8   7     3050.10     2819.55    172.06 o 
 -15   8   7       99.13       35.19    127.51 o 
 -14   8   7     1638.78     1620.24    136.93 o 
 -13   8   7     3630.77     3753.71    181.90 o 
 -12   8   7     1148.94     1104.47    115.16 o 
 -11   8   7     7931.67     7975.52    207.17 o 
 -10   8   7     2427.48     2324.47    142.55 o 
  -9   8   7     2961.82     2818.75    178.06 o 
  -8   8   7      788.11      736.28     87.45 o 
  -7   8   7       44.57       93.75     62.35 o 
  -6   8   7     1116.66     1114.89     67.03 o 
  -5   8   7     1434.89     1403.78     69.49 o 
  -4   8   7     8354.63     9107.41    158.66 o 
  -3   8   7     9720.94     9937.19    184.95 o 
  -2   8   7    11374.85    11953.88    214.68 o 
  -1   8   7    51234.21    52489.24    886.30 o 
   0   8   7    45729.76    45890.79    847.20 o 
   1   8   7    55305.69    54851.48   1009.21 o 
   2   8   7    97346.34    93388.41   1703.35 o 
   3   8   7    70205.37    68932.81   1482.66 o 
   4   8   7    95906.31    94715.13   2493.71 o 
   5   8   7    57504.16    56772.85   1311.09 o 
   6   8   7    53224.81    53219.59   1228.09 o 
   7   8   7    34013.20    33640.85    653.48 o 
   8   8   7    22459.35    22346.16    402.49 o 
   9   8   7    21689.95    21614.14    392.53 o 
  10   8   7     6846.53     6696.24    205.90 o 
  11   8   7    15784.11    15594.85    356.83 o 
  12   8   7     3154.03     2769.38    183.90 o 
  13   8   7    12866.74    12967.39    328.19 o 
  14   8   7     3257.94     2873.38    207.92 o 
  15   8   7    14251.20    13945.74    434.01 o 
  16   8   7     2756.01     2657.37    214.32 o 
  17   8   7     6175.66     5824.96    523.36 o 
  18   8   7     2413.24     2318.13    461.30 o 
  19   8   7      508.28      334.00    263.91 o 
  20   8   7      386.53      532.89    208.09 o 
  21   8   7      124.84      633.39    226.51 o 
 -23   9   7      103.16      317.14    229.13 o 
 -22   9   7      845.39      973.18    260.66 o 
 -21   9   7       11.69        4.88    214.50 o 
 -20   9   7     7101.01     6831.80    341.90 o 
 -19   9   7     2280.82     1996.52    203.63 o 
 -18   9   7    13919.49    13654.14    396.52 o 
 -17   9   7    16090.53    15372.02    354.34 o 
 -16   9   7    12514.99    12298.16    346.86 o 
 -15   9   7    35762.46    35087.79    713.19 o 
 -14   9   7    22912.21    22098.98    481.36 o 
 -13   9   7    47011.70    46364.31   1039.88 o 
 -12   9   7    48374.21    49281.73    774.12 o 
 -11   9   7    77941.16    79421.08   1205.83 o 
 -10   9   7    93753.13    94571.47   1422.93 o 
  -9   9   7    72710.90    74016.08   1118.15 o 
  -8   9   7   102610.88   101330.09   1512.22 o 
  -7   9   7    51990.72    50703.68   1131.50 o 
  -6   9   7    45265.11    44304.39   1148.08 o 
  -5   9   7    15966.02    15983.29    345.97 o 
  -4   9   7     4176.51     4585.16     94.69 o 
  -3   9   7    22740.92    24157.77    372.65 o 
  -2   9   7     4973.30     5426.30    136.54 o 
  -1   9   7    22452.57    24185.30    462.09 o 
   0   9   7    26142.11    26188.92    443.53 o 
   1   9   7    16965.78    16448.04    469.62 o 
   2   9   7    22409.39    21209.67    761.91 o 
   3   9   7    12271.63    11613.42    429.09 o 
   4   9   7     5028.75     4775.38    216.76 o 
   5   9   7      879.66      731.13     82.67 o 
   6   9   7       14.31      -43.95     82.07 o 
   7   9   7      506.70      493.12     94.04 o 
   8   9   7     1484.79     1458.39    114.81 o 
   9   9   7      576.95      487.67    149.98 o 
  10   9   7     2133.98     1677.91     99.84 o 
  11   9   7     4240.80     3908.95    350.78 o 
  12   9   7      593.71      358.25    337.19 o 
  13   9   7    12424.43    12514.12    575.98 o 
  14   9   7    13687.01    13347.75    409.21 o 
  15   9   7    22210.83    21774.52    792.39 o 
  16   9   7    20648.89    21178.45   1087.89 o 
  17   9   7    19706.54    19318.96   1165.12 o 
  18   9   7    20580.92    20035.96   1332.30 o 
  19   9   7     8554.54     8452.46    793.56 o 
  20   9   7     8614.88     9099.16    926.35 o 
 -22  10   7     8249.78     8437.26    405.61 o 
 -21  10   7     6460.45     6524.01    390.46 o 
 -20  10   7     4773.04     4330.86    408.12 o 
 -19  10   7     2725.88     2757.07    214.07 o 
 -18  10   7    12316.28    11771.75    361.32 o 
 -17  10   7       42.70     -146.24    150.95 o 
 -16  10   7    18219.36    18012.62    436.73 o 
 -15  10   7       17.08       -6.01    138.85 o 
 -14  10   7     5034.23     4743.43    253.87 o 
 -13  10   7     2582.23     2507.17    364.47 o 
 -12  10   7     4992.91     4674.60    195.07 o 
 -11  10   7     5606.06     5942.96    302.29 o 
 -10  10   7     2909.78     3067.35    155.65 o 
  -9  10   7     2598.49     2646.99    168.08 o 
  -8  10   7     6291.39     6060.94    233.20 o 
  -7  10   7      142.06      110.65     92.98 o 
  -6  10   7    15536.43    15013.21    385.89 o 
  -5  10   7     2390.36     2381.63    140.34 o 
  -4  10   7     2042.65     1890.80     72.80 o 
  -3  10   7    19963.63    20335.76    399.56 o 
  -2  10   7    63187.27    63522.04   1341.90 o 
  -1  10   7    69348.58    71411.68   1504.50 o 
   0  10   7    92399.76    92806.19   1947.93 o 
   1  10   7    79692.89    79122.44   2123.18 o 
   2  10   7    49809.86    49554.84   1055.47 o 
   3  10   7    42144.57    41213.98    758.29 o 
   4  10   7    27088.89    27263.93    474.11 o 
   5  10   7    50788.73    50826.53    952.78 o 
   6  10   7    53470.55    54070.48   1014.52 o 
   7  10   7    55906.32    56240.79   1060.27 o 
   8  10   7    55170.36    57750.09   1092.81 o 
   9  10   7    60970.42    62628.68   1369.89 o 
  10  10   7    38555.15    38974.89    889.62 o 
  11  10   7    25478.16    25808.18    633.85 o 
  12  10   7     1457.34     1306.50    166.96 o 
  13  10   7     5274.84     5407.00    347.26 o 
  14  10   7       36.87        8.76    272.33 o 
  15  10   7     2740.00     2885.77    331.08 o 
  16  10   7     2216.80     2304.01    222.71 o 
  17  10   7     9367.18     9772.79    635.73 o 
  18  10   7    10773.93    11074.10    979.81 o 
  19  10   7     4986.55     5175.51    873.27 o 
  20  10   7     4665.73     5088.80    618.45 o 
 -22  11   7       15.84        5.09    461.85 o 
 -21  11   7       71.38      175.66    226.37 o 
 -20  11   7     4869.54     4499.98    260.23 o 
 -19  11   7      722.22      484.65    193.09 o 
 -18  11   7     6186.37     6120.55    293.82 o 
 -17  11   7     5836.07     5721.97    327.42 o 
 -16  11   7     6924.53     6904.44    275.95 o 
 -15  11   7    21290.80    21369.75    569.48 o 
 -14  11   7     4271.79     4229.76    262.93 o 
 -13  11   7    37068.20    37202.02    862.05 o 
 -12  11   7    12135.61    12095.45    355.68 o 
 -11  11   7    41918.41    42253.14    947.83 o 
 -10  11   7    53586.21    54790.35    927.11 o 
  -9  11   7    25603.29    26373.66    474.85 o 
  -8  11   7    53476.75    53704.52    900.04 o 
  -7  11   7    20850.04    21025.63    382.05 o 
  -6  11   7    18710.11    18463.62    336.31 o 
  -5  11   7     3543.12     3475.25    184.55 o 
  -4  11   7      120.58       17.86     95.43 o 
  -3  11   7     1803.39     1756.63     95.97 o 
  -2  11   7      673.12      656.50     80.55 o 
  -1  11   7     1446.87     1393.28    100.31 o 
   0  11   7    13173.49    13020.47    323.68 o 
   1  11   7    12335.73    12201.88    228.29 o 
   2  11   7    16976.85    16123.57    293.18 o 
   3  11   7     6849.85     6645.07    162.61 o 
   4  11   7     4843.98     4778.84    143.86 o 
   5  11   7      100.49       76.86     75.16 o 
   6  11   7       67.54      132.20     84.54 o 
   7  11   7      884.09      811.06     97.70 o 
   8  11   7     3700.37     3954.56    163.31 o 
   9  11   7      942.69      920.33    129.17 o 
  10  11   7     6634.09     6333.54    243.56 o 
  11  11   7       50.00       43.21    132.77 o 
  12  11   7      373.97      -56.88    177.00 o 
  13  11   7     8295.29     8161.59    352.35 o 
  14  11   7     9024.12     9739.58    516.36 o 
  15  11   7    14588.21    14473.46    688.70 o 
  16  11   7    14542.57    14452.58    701.29 o 
  17  11   7    10999.68    11097.17   1061.72 o 
  18  11   7     7229.32     7588.51   1478.45 o 
  19  11   7     3856.32     2569.37    472.47 o 
 -21  12   7       30.53      234.63    430.00 o 
 -20  12   7      168.89      255.96    231.69 o 
 -19  12   7      561.25      658.04    183.71 o 
 -18  12   7      230.98      187.41    197.07 o 
 -17  12   7     1293.44     1532.09    219.31 o 
 -16  12   7     3607.26     3223.57    234.16 o 
 -15  12   7       29.72       16.12    171.24 o 
 -14  12   7       63.73       49.88    159.68 o 
 -13  12   7      137.11      177.55    146.64 o 
 -12  12   7      219.27       95.36    139.36 o 
 -11  12   7      140.80      269.83    132.80 o 
 -10  12   7      368.21      469.23    124.99 o 
  -9  12   7     4015.00     4091.59    221.44 o 
  -8  12   7     2356.58     2236.42    123.31 o 
  -7  12   7     6914.04     6497.57    171.63 o 
  -6  12   7     6304.21     5997.67    211.39 o 
  -5  12   7      160.94        7.39     57.01 o 
  -4  12   7      125.20       55.35     99.59 o 
  -3  12   7     8094.38     7935.70    241.86 o 
  -2  12   7     1659.25     1674.96     97.56 o 
  -1  12   7     7675.31     7666.46    198.77 o 
   0  12   7    11301.74    11220.89    295.88 o 
   1  12   7    13769.60    13964.78    349.22 o 
   2  12   7    19084.07    19200.20    341.10 o 
   3  12   7    18610.92    18976.44    342.28 o 
   4  12   7    14382.31    14191.07    275.99 o 
   5  12   7    13825.19    14132.17    279.09 o 
   6  12   7     9045.44     9440.46    222.25 o 
   7  12   7     2027.79     2106.13    133.33 o 
   8  12   7     1586.02     1730.44    135.95 o 
   9  12   7       41.38        7.67    137.16 o 
  10  12   7      109.93       61.52    123.98 o 
  11  12   7      216.69       85.86    132.08 o 
  12  12   7      325.92      174.89    135.59 o 
  13  12   7     2669.68     2303.31    194.26 o 
  14  12   7      791.14     1058.52    330.83 o 
  15  12   7      140.17      383.23    180.30 o 
  16  12   7      229.49      288.80    339.75 o 
  17  12   7      262.70      507.91    520.25 o 
  18  12   7     1125.41     1624.87    939.63 o 
  19  12   7      126.35      294.23    499.01 o 
 -20  13   7     2031.30     1970.17    256.03 o 
 -19  13   7     1381.01     1196.56    260.76 o 
 -18  13   7     4898.74     5499.66    408.95 o 
 -17  13   7     1186.03     1175.85    213.51 o 
 -16  13   7      310.58      314.98    193.09 o 
 -15  13   7      471.76      529.25    183.39 o 
 -14  13   7      582.71      629.09    178.52 o 
 -13  13   7     7218.77     6845.23    299.52 o 
 -12  13   7       59.75      139.25    148.48 o 
 -11  13   7      540.55      502.42    134.99 o 
 -10  13   7     1676.53     1923.38    152.25 o 
  -9  13   7      465.35      491.03    119.09 o 
  -8  13   7     4535.98     4938.77    201.44 o 
  -7  13   7     1332.74     1390.64     93.54 o 
  -6  13   7       75.20        2.74     67.54 o 
  -5  13   7      161.01       32.56     97.52 o 
  -4  13   7      747.27      580.50    115.25 o 
  -3  13   7    12264.52    11897.17    317.54 o 
  -2  13   7     4441.44     4461.75    156.29 o 
  -1  13   7    16371.60    16081.02    339.30 o 
   0  13   7    14093.29    14094.99    350.90 o 
   1  13   7     7315.84     7119.73    229.40 o 
   2  13   7     7923.76     7821.99    170.31 o 
   3  13   7      321.53      429.11    101.84 o 
   4  13   7      704.41      756.94     84.28 o 
   5  13   7       11.45       64.91     80.00 o 
   6  13   7     8817.56     9033.32    250.58 o 
   7  13   7       59.00       38.31    121.40 o 
   8  13   7    11416.21    11785.36    307.58 o 
   9  13   7      356.40      368.61    125.74 o 
  10  13   7     1020.07     1125.56    192.36 o 
  11  13   7       21.28      -72.01    133.76 o 
  12  13   7      127.54      -14.29    138.99 o 
  13  13   7      229.60      336.13    504.32 o 
  14  13   7      123.26      341.33    440.62 o 
  15  13   7      909.00     1346.34    682.16 o 
  16  13   7      154.93      317.92    334.44 o 
  17  13   7     4019.43     3811.98    435.31 o 
  18  13   7       22.16      301.63    647.65 o 
 -20  14   7      722.55      930.62    407.04 o 
 -19  14   7    11360.45    11910.38    448.57 o 
 -18  14   7     9393.91     9555.69    485.58 o 
 -17  14   7     8066.00     9289.90    798.95 o 
 -16  14   7    15814.25    16625.71    611.86 o 
 -15  14   7     2900.17     3283.15    279.64 o 
 -14  14   7     7755.32     7541.18    323.42 o 
 -13  14   7     3245.51     3277.68    464.75 o 
 -12  14   7     2526.11     2579.71    187.09 o 
 -11  14   7      605.47      778.74    153.62 o 
 -10  14   7    14882.81    15008.39    408.01 o 
  -9  14   7     6432.23     6437.83    249.10 o 
  -8  14   7     5665.51     5517.91    222.22 o 
  -7  14   7    20824.30    21072.62    497.70 o 
  -6  14   7      657.44      526.83     72.59 o 
  -5  14   7     6418.16     6243.10    288.97 o 
  -4  14   7     3508.30     3692.59    226.89 o 
  -3  14   7     1109.62     1039.85    147.38 o 
  -2  14   7    28632.93    29130.74    810.79 o 
  -1  14   7     5702.71     5748.58    206.27 o 
   0  14   7     9441.13     9597.11    272.34 o 
   1  14   7     8845.03     9477.91    387.11 o 
   2  14   7      117.59      146.65     99.07 o 
   3  14   7     1364.57     1564.03    131.86 o 
   4  14   7     3868.29     3966.66    296.53 o 
   5  14   7     2299.30     2281.85    228.86 o 
   6  14   7     3750.16     3929.10    191.77 o 
   7  14   7    18837.11    19235.35    421.94 o 
   8  14   7    28809.32    29313.71    598.78 o 
   9  14   7    34795.74    35249.73    710.18 o 
  10  14   7    28096.41    28635.96    778.49 o 
  11  14   7     9137.99     9499.95    506.17 o 
  12  14   7     9857.79    10466.31    905.12 o 
  13  14   7     2587.88     2716.97    520.24 o 
  14  14   7     4385.79     4632.25   1109.50 o 
  15  14   7     5043.52     5203.86    947.59 o 
  16  14   7     4946.16     5408.27    822.84 o 
  17  14   7     9022.84     9319.96   1104.19 o 
 -19  15   7     3060.77     3310.88    271.68 o 
 -18  15   7    13792.85    14446.23    586.74 o 
 -17  15   7     9340.80    10196.22    491.06 o 
 -16  15   7    12380.88    12963.60    743.21 o 
 -15  15   7     5817.90     6094.97    557.41 o 
 -14  15   7     4693.97     4698.06    828.15 o 
 -13  15   7     2787.57     2392.44    243.65 o 
 -12  15   7    11782.06    11725.73    522.90 o 
 -11  15   7     9120.15     8860.44    324.00 o 
 -10  15   7    32605.07    32870.90    771.84 o 
  -9  15   7    31138.61    31714.98    737.92 o 
  -8  15   7    43384.64    45630.76   1011.94 o 
  -7  15   7    31938.63    32679.08    738.62 o 
  -6  15   7    29190.90    30203.22    681.94 o 
  -5  15   7    21784.92    22233.76    653.12 o 
  -4  15   7    14147.65    14789.49    478.59 o 
  -3  15   7    29447.68    30485.47    947.59 o 
  -2  15   7    26362.04    26370.59    746.89 o 
  -1  15   7    35162.72    36413.15    800.67 o 
   0  15   7    40502.99    40968.70    894.63 o 
   1  15   7    19395.52    19330.58    576.02 o 
   2  15   7    22691.24    22793.57    451.31 o 
   3  15   7     5358.84     5042.20    253.62 o 
   4  15   7       12.90        8.75     86.19 o 
   5  15   7      141.56      106.43    127.19 o 
   6  15   7     7718.17     8408.67    302.61 o 
   7  15   7      471.67      772.91    200.94 o 
   8  15   7     8406.63     9084.53    325.48 o 
   9  15   7     2907.64     3073.60    429.16 o 
  10  15   7     1673.49     1839.31    197.11 o 
  11  15   7     1410.83     1632.41    374.26 o 
  12  15   7     1748.37     2018.12    610.49 o 
  13  15   7     3160.72     3210.73    464.50 o 
  14  15   7     3399.50     3518.71    392.84 o 
  15  15   7    10330.55    11193.56    894.50 o 
  16  15   7     3274.68     3461.48    395.49 o 
  17  15   7    17932.61    19446.26   1417.40 o 
 -18  16   7     5205.78     6092.43   1085.61 o 
 -17  16   7    10658.45    12024.20    544.14 o 
 -16  16   7     7938.27     9187.79    966.17 o 
 -15  16   7     4224.78     3625.79    430.00 o 
 -14  16   7     2960.69     3449.48    854.69 o 
 -13  16   7     1306.10     1500.26    467.16 o 
 -12  16   7      251.92      223.69    315.86 o 
 -11  16   7       48.86      238.48    350.37 o 
 -10  16   7      606.58      962.33    201.73 o 
  -9  16   7     2573.97     3025.42    240.15 o 
  -8  16   7      974.08     1265.64    165.63 o 
  -7  16   7    18429.39    19466.41    642.34 o 
  -6  16   7     3968.62     4293.23    217.77 o 
  -5  16   7     9044.62     9014.04    514.94 o 
  -4  16   7    14777.95    14614.64    684.81 o 
  -3  16   7    16464.20    15840.93    721.97 o 
  -2  16   7    18378.28    16907.96    753.82 o 
  -1  16   7    19524.93    18474.01    801.60 o 
   0  16   7    16114.29    15422.47    682.16 o 
   1  16   7    25548.53    25647.50    860.00 o 
   2  16   7     8518.23     8363.06    286.07 o 
   3  16   7    11295.02    11702.57    403.60 o 
   4  16   7     7070.53     7178.19    241.36 o 
   5  16   7    18414.66    18812.72    471.61 o 
   6  16   7    19163.82    18805.89    484.12 o 
   7  16   7    30991.67    32096.30    750.90 o 
   8  16   7    24443.78    25820.57    636.39 o 
   9  16   7    28099.68    29560.13    717.14 o 
  10  16   7    29443.35    31659.62    949.68 o 
  11  16   7    16770.30    17663.69    626.74 o 
  12  16   7    20420.70    22885.11    759.96 o 
  13  16   7    10753.04    11216.34    960.86 o 
  14  16   7    11115.62    12196.65    907.77 o 
  15  16   7    11965.90    12603.41    844.07 o 
  16  16   7    11778.66    12840.04    960.86 o 
 -17  17   7    10978.04    12881.26    923.70 o 
 -16  17   7     5299.06     6593.36   1268.76 o 
 -15  17   7     3110.91     2468.51    419.38 o 
 -14  17   7     8350.39     9200.39    865.31 o 
 -13  17   7     1764.38     1876.39    265.43 o 
 -12  17   7     6762.25     7327.62    642.34 o 
 -11  17   7     2604.96     2598.41    432.65 o 
 -10  17   7     4640.55     4880.80    501.66 o 
  -9  17   7    10469.32    10964.86    775.06 o 
  -8  17   7     7359.60     8032.84    403.46 o 
  -7  17   7    11279.80    12033.56    708.70 o 
  -6  17   7    29364.76    30499.56   1037.84 o 
  -5  17   7    20967.50    20289.56    891.85 o 
  -4  17   7    37603.85    38195.54   1497.03 o 
  -3  17   7    31612.69    30885.57   1242.22 o 
  -2  17   7    33406.14    32090.63   1279.38 o 
  -1  17   7    19798.29    18925.24    828.15 o 
   0  17   7    10508.25     9953.67    541.48 o 
   1  17   7     2310.40     2248.01    334.44 o 
   2  17   7     1071.07     1139.32    108.38 o 
   3  17   7      241.58      253.87    111.92 o 
   4  17   7      306.74      251.42    121.55 o 
   5  17   7      984.18     1094.45    120.33 o 
   6  17   7       10.63      111.21    141.83 o 
   7  17   7       73.63       92.86    152.80 o 
   8  17   7      693.43     1008.90    201.51 o 
   9  17   7     5431.05     6112.25    806.91 o 
  10  17   7     6577.04     7680.12    687.47 o 
  11  17   7     7849.03     9059.80    647.65 o 
  12  17   7     8366.37     9351.21    751.17 o 
  13  17   7     5228.58     6710.89   1112.16 o 
  14  17   7      771.61      993.74    623.76 o 
  15  17   7     2066.43     1927.03    440.62 o 
 -16  18   7        0.32     -191.11    387.53 o 
 -15  18   7      546.23      902.31    424.69 o 
 -14  18   7       75.13      451.28    430.00 o 
 -13  18   7       42.58      297.11    536.17 o 
 -12  18   7     2323.17     2603.79    506.97 o 
 -11  18   7      517.21      923.69    419.38 o 
 -10  18   7      359.52      662.08    448.58 o 
  -9  18   7     4561.88     5517.76    666.23 o 
  -8  18   7     2805.74     2383.57    334.44 o 
  -7  18   7     8672.72     9093.67    552.10 o 
  -6  18   7    13057.20    12836.25    652.96 o 
  -5  18   7     5001.68     4682.21    430.00 o 
  -4  18   7     3537.11     3737.27    387.53 o 
  -3  18   7     3697.24     3625.79    392.84 o 
  -2  18   7     3590.98     3832.83    392.84 o 
  -1  18   7     1012.53      870.61    260.12 o 
   0  18   7     3805.31     3705.42    382.22 o 
   1  18   7     1942.83     1475.80    270.74 o 
   2  18   7      455.10      400.77    104.62 o 
   3  18   7     1230.77     1274.48    127.46 o 
   4  18   7     4266.73     4173.72    214.02 o 
   5  18   7     2434.50     2532.87    142.82 o 
   6  18   7      907.16     1068.54    159.06 o 
   7  18   7     2226.64     2394.32    189.36 o 
   8  18   7      795.35      856.74    284.01 o 
   9  18   7       79.99      333.07    395.49 o 
  10  18   7     2571.49     2746.97    277.47 o 
  11  18   7      425.80      452.23    485.74 o 
  12  18   7     5458.35     6416.17    461.85 o 
  13  18   7     2358.10     2736.35    314.25 o 
 -14  19   7       20.91      341.63    461.85 o 
 -13  19   7     1982.15     2666.56    390.18 o 
 -12  19   7      633.81      561.63    268.09 o 
 -11  19   7     1161.10     1321.89    647.65 o 
 -10  19   7     2021.21     1990.73    360.99 o 
  -9  19   7     2407.93     2149.99    350.37 o 
  -8  19   7     4341.46     4114.18    451.23 o 
  -7  19   7     2664.34     2383.57    334.44 o 
  -6  19   7      157.20       58.39    276.05 o 
  -5  19   7      297.45      169.88    265.43 o 
  -4  19   7     3251.98     3344.43    339.75 o 
  -3  19   7     1176.31      934.32    276.05 o 
  -2  19   7      615.45      536.17    260.12 o 
  -1  19   7       12.47      127.41    254.81 o 
   0  19   7       40.60     -217.65    249.51 o 
   1  19   7       34.78     -127.41    249.51 o 
   2  19   7     2768.47     2635.17    217.33 o 
   3  19   7     1669.92     1442.17    198.84 o 
   4  19   7      950.62      939.62    143.41 o 
   5  19   7      275.72      223.27    120.40 o 
   6  19   7     1066.10      951.11    164.69 o 
   7  19   7       34.18       42.07    200.17 o 
   8  19   7      168.30      252.74    379.57 o 
   9  19   7      561.68      725.36    270.74 o 
  10  19   7     1436.13     1826.91    437.96 o 
  11  19   7      725.94     1160.25    422.04 o 
  12  19   7      306.79      745.55    339.75 o 
 -13  20   7      323.63      -53.09    371.60 o 
 -12  20   7      421.62      483.08    366.29 o 
 -11  20   7     1046.51      568.02    350.37 o 
 -10  20   7       31.33     -132.72    318.52 o 
  -9  20   7      876.62      514.94    323.83 o 
  -8  20   7       92.27      -95.56    297.28 o 
  -7  20   7      364.70       79.63    291.97 o 
  -6  20   7        9.39      -69.01    281.36 o 
  -5  20   7        0.58     -212.34    276.05 o 
  -4  20   7      917.80      376.91    281.36 o 
  -3  20   7      246.36      -58.39    265.43 o 
  -2  20   7     9172.19     8684.91    557.41 o 
  -1  20   7     3660.00     3132.09    345.06 o 
   0  20   7    13519.99    13276.87    668.89 o 
   1  20   7    12440.59    11694.90    626.42 o 
   2  20   7     6487.76     6449.98    483.08 o 
   3  20   7    11824.46    12395.63    658.27 o 
   4  20   7    12353.35    13135.76    480.44 o 
   5  20   7    14601.04    15023.07    532.99 o 
   6  20   7    13569.93    13207.85    716.66 o 
   7  20   7     8664.89     9901.30    629.07 o 
   8  20   7     4883.60     5675.20    825.49 o 
   9  20   7     5525.83     6384.38    812.22 o 
  10  20   7      786.72      979.36    445.92 o 
 -11  21   7    13537.79    13897.97    785.68 o 
 -10  21   7    12026.67    12002.80    711.36 o 
  -9  21   7    19193.13    19673.76    939.63 o 
  -8  21   7     6846.49     6524.30    541.48 o 
  -7  21   7    14758.80    14704.89    759.13 o 
  -6  21   7     7053.64     6683.56    525.55 o 
  -5  21   7     8385.84     8658.36    568.02 o 
  -4  21   7    12586.64    12002.80    658.27 o 
  -3  21   7     7317.93     6853.43    504.32 o 
  -2  21   7     6995.64     6248.25    493.70 o 
  -1  21   7     4167.10     3429.37    355.68 o 
   0  21   7     1359.24     1210.37    313.21 o 
   1  21   7      885.58      525.55    286.67 o 
   2  21   7      242.48      164.57    286.67 o 
   3  21   7       29.65      -47.78    286.67 o 
   4  21   7     2259.32     2038.51    334.44 o 
   5  21   7      405.32      254.81    318.52 o 
   6  21   7     2762.22     2962.21    382.22 o 
   7  21   7      333.11      132.72    329.13 o 
   8  21   7      567.28      721.97    355.68 o 
  -8  22   7      139.77     -334.44    334.44 o 
  -7  22   7      646.09      217.65    323.83 o 
  -6  22   7     1982.81     1847.40    355.68 o 
  -5  22   7     1463.44      966.17    329.13 o 
  -4  22   7     5946.75     5685.54    499.01 o 
  -3  22   7     2780.61     2362.34    345.06 o 
  -2  22   7     5182.84     4602.58    461.85 o 
  -1  22   7     7489.90     6487.14    509.63 o 
   0  22   7     8146.08     8504.41    583.95 o 
   1  22   7    13291.29    12607.98    679.50 o 
   2  22   7    17337.50    17847.59    870.61 o 
   3  22   7    19558.21    19397.71    902.47 o 
   4  22   7    21080.87    21749.43    992.71 o 
   5  22   7    17576.55    18049.32    881.23 o 
   6  22   7    16418.36    17136.23    881.23 o 
  -3  23   7     8599.49     8408.86    573.33 o 
  -2  23   7     5547.20     5197.14    525.55 o 
  -1  23   7     2634.79     2579.99    366.29 o 
   0  23   7      837.27      398.15    307.90 o 
   1  23   7       83.93     -260.12    297.28 o 
 -24   0   8     4095.71     3753.20    493.70 o 
 -23   0   8    17260.44    17104.24   1077.65 o 
 -22   0   8     8569.93     8511.56    473.90 o 
 -21   0   8    27757.43    26632.79   1547.46 o 
 -20   0   8     4285.52     4261.92    445.92 o 
 -19   0   8    30446.74    29820.70    725.27 o 
 -18   0   8      243.36      121.58    152.95 o 
 -17   0   8    57303.53    56575.55   1246.29 o 
 -16   0   8     3340.65     3581.19    272.02 o 
 -15   0   8    69147.29    68880.81   1541.88 o 
 -14   0   8     3056.85     3136.89    230.65 o 
 -13   0   8    55082.14    53953.56   1454.55 o 
 -12   0   8    13864.20    13762.30    446.27 o 
 -11   0   8     1135.15      952.43    113.70 o 
 -10   0   8     6779.94     6732.70    220.15 o 
  -9   0   8    12641.58    13287.60    322.75 o 
  -8   0   8    34269.96    35810.04    773.86 o 
  -7   0   8    97969.26   102566.41   2142.82 o 
  -6   0   8    21269.49    22775.87    435.63 o 
  -5   0   8   191140.36   191867.67   4015.04 o 
  -4   0   8      140.30       65.55     53.30 o 
  -3   0   8    99745.47    99486.52   1810.24 o 
  -2   0   8    12942.03    13194.37    265.43 o 
  -1   0   8     2740.82     4005.01    114.69 o 
   0   0   8     2401.24     2392.97     97.47 o 
   1   0   8    19203.40    17874.06    349.02 o 
   2   0   8    13077.23    12726.04    302.40 o 
   3   0   8   161771.44   163903.28   3431.70 o 
   4   0   8     1822.22     1723.34    136.67 o 
   5   0   8    76471.92    81798.45   2124.59 o 
   6   0   8     5232.60     4612.81    214.25 o 
   7   0   8    15502.41    17203.85    510.35 o 
   8   0   8     2515.26     2263.44    169.29 o 
   9   0   8    17706.07    17786.61    545.93 o 
  10   0   8     1968.67     1773.86    178.57 o 
  11   0   8   188243.20   187336.86   4865.36 o 
  12   0   8    27045.35    27242.68    814.33 o 
  13   0   8   109630.14   105744.78   2856.04 o 
  14   0   8    14193.88    12901.52    486.10 o 
  15   0   8    54295.72    49440.53   1383.23 o 
  16   0   8     2143.77     1682.71    230.28 o 
  17   0   8    10050.52     9346.95   1151.97 o 
  18   0   8      299.22       70.17    223.14 o 
  19   0   8    11001.93    10267.64   1043.14 o 
  20   0   8       17.48      131.31    268.09 o 
  21   0   8     4817.00     5712.59    425.94 o 
  22   0   8        2.70      493.27    277.09 o 
 -24   1   8      807.88      769.75    229.87 o 
 -23   1   8     3613.62     3837.80    285.02 o 
 -22   1   8      915.06      909.04    182.97 o 
 -21   1   8    19951.92    19621.08    663.56 o 
 -20   1   8     3954.74     3607.09    270.48 o 
 -19   1   8    21987.87    21756.54    447.08 o 
 -18   1   8        6.05      -36.08    103.54 o 
 -17   1   8    28563.99    28445.65    479.87 o 
 -16   1   8     4923.55     4916.98    159.00 o 
 -15   1   8    38520.10    39383.97    624.05 o 
 -14   1   8    26429.41    26029.70    538.76 o 
 -13   1   8    55287.63    56136.33    955.32 o 
 -12   1   8     3873.54     4091.99    156.39 o 
 -11   1   8     8806.11     9002.10    205.88 o 
 -10   1   8     1766.32     1730.61     82.65 o 
  -9   1   8     5672.63     6059.27    124.00 o 
  -8   1   8      857.11      978.57     57.71 o 
  -7   1   8    75933.33    77906.44   1070.56 o 
  -6   1   8     7400.62     7165.74    126.45 o 
  -5   1   8   239533.06   240333.86   3287.11 o 
  -4   1   8    34107.57    33660.20    476.10 o 
  -3   1   8   112192.37   109624.59   1505.71 o 
  -2   1   8     8074.28     7533.23    128.60 o 
  -1   1   8    50747.39    48287.22    672.45 o 
   0   1   8     7529.94     7659.30    130.03 o 
   1   1   8   105071.09   106742.34   1467.01 o 
   2   1   8      457.75      701.60     47.12 o 
   3   1   8    60750.36    61438.44   1011.82 o 
   4   1   8    13039.49    13079.21    245.40 o 
   5   1   8    16041.54    15928.02    326.96 o 
   6   1   8      161.51      -36.19     71.94 o 
   7   1   8      930.40      758.20     87.74 o 
   8   1   8     3885.11     3893.99    163.41 o 
   9   1   8     3905.25     3352.45    162.89 o 
  10   1   8    16673.48    17267.49    383.36 o 
  11   1   8    30092.62    30046.62    615.00 o 
  12   1   8     4710.94     4230.73    212.97 o 
  13   1   8    18919.42    18293.82    428.52 o 
  14   1   8      828.29      487.98    140.44 o 
  15   1   8     3358.11     2682.95    176.44 o 
  16   1   8     1240.63      909.04    157.62 o 
  17   1   8     8859.13     8081.16    351.70 o 
  18   1   8     1549.48     1489.04    244.43 o 
  19   1   8    27566.49    26386.99   1511.01 o 
  20   1   8      807.27     1034.67    188.58 o 
  21   1   8    30139.72    30351.71   1116.40 o 
  22   1   8      381.07      969.22    197.98 o 
 -24   2   8     2266.66     2443.29    269.94 o 
 -23   2   8     7110.79     6444.46    360.58 o 
 -22   2   8     1049.99     1094.49    267.98 o 
 -21   2   8    10572.26    10145.12    357.06 o 
 -20   2   8     2033.39     1878.54    161.74 o 
 -19   2   8    11092.00    10570.62    287.53 o 
 -18   2   8      383.84      346.86    106.26 o 
 -17   2   8    17493.72    17347.94    327.48 o 
 -16   2   8       29.11      174.55     90.98 o 
 -15   2   8    28974.73    28688.96    521.48 o 
 -14   2   8      790.06      849.19    107.41 o 
 -13   2   8    17046.25    16390.96    331.79 o 
 -12   2   8      763.33      570.46    101.29 o 
 -11   2   8       42.23       58.17     89.18 o 
 -10   2   8       31.83       30.97     66.66 o 
  -9   2   8      486.81      517.52     68.15 o 
  -8   2   8      106.94       59.06     43.28 o 
  -7   2   8    24189.68    24265.98    329.76 o 
  -6   2   8     1410.22     1252.31     50.30 o 
  -5   2   8    60444.90    58899.24    883.49 o 
  -4   2   8      959.88      975.10     46.64 o 
  -3   2   8    97598.48   100523.91   1381.31 o 
  -2   2   8     1620.61     1609.40     58.74 o 
  -1   2   8    24209.52    24201.60    347.66 o 
   0   2   8     3299.88     3657.82     82.39 o 
   1   2   8    17862.80    18818.09    276.56 o 
   2   2   8      164.70      123.97     44.20 o 
   3   2   8    12631.49    13394.89    226.35 o 
   4   2   8      859.77      753.08     67.20 o 
   5   2   8     4751.35     4485.42    126.57 o 
   6   2   8      543.23      456.01     79.29 o 
   7   2   8      888.10      609.02     87.57 o 
   8   2   8       15.78      -87.08     87.08 o 
   9   2   8    23086.51    23872.80    488.14 o 
  10   2   8      548.47      385.43    109.01 o 
  11   2   8    57685.64    58408.59   1427.49 o 
  12   2   8     4558.66     3951.52    327.18 o 
  13   2   8    19749.82    18920.97    463.57 o 
  14   2   8     5442.37     4891.96    239.47 o 
  15   2   8    11928.29    10870.77    320.20 o 
  16   2   8     3362.45     3084.95    189.16 o 
  17   2   8     6328.49     5830.92    315.51 o 
  18   2   8      822.91      777.85    165.92 o 
  19   2   8     4591.52     4697.61    374.69 o 
  20   2   8        5.16      190.09    177.69 o 
  21   2   8      430.84     1149.00    195.42 o 
  22   2   8      225.91      675.12    229.22 o 
 -24   3   8     1367.53     1466.98    249.27 o 
 -23   3   8      263.27      650.17    241.78 o 
 -22   3   8     1014.94      823.19    233.86 o 
 -21   3   8     5758.34     4979.08    310.22 o 
 -20   3   8     1078.94      756.72    143.88 o 
 -19   3   8     9561.34     9231.29    273.27 o 
 -18   3   8      945.53      930.52    132.00 o 
 -17   3   8     3515.89     3586.31    169.01 o 
 -16   3   8      163.47      206.43     88.70 o 
 -15   3   8        8.71      242.45     96.59 o 
 -14   3   8     6340.33     6504.11    201.00 o 
 -13   3   8     1827.51     1574.89    120.01 o 
 -12   3   8       81.61      126.11     95.94 o 
 -11   3   8     5244.95     5004.83    152.85 o 
 -10   3   8     4887.60     4948.09    146.56 o 
  -9   3   8     9972.22    10140.72    193.17 o 
  -8   3   8     2070.85     1832.82     79.86 o 
  -7   3   8      708.98      769.99     43.19 o 
  -6   3   8      239.98      178.76     35.44 o 
  -5   3   8       53.58      131.24     41.09 o 
  -4   3   8     4761.37     5028.36    108.92 o 
  -3   3   8     9098.96     8857.86    156.17 o 
  -2   3   8     7565.15     7361.42    135.30 o 
  -1   3   8    48685.03    47501.17    714.07 o 
   0   3   8    14770.77    14580.20    235.38 o 
   1   3   8    49605.03    50092.15    753.45 o 
   2   3   8    14024.79    14564.72    240.34 o 
   3   3   8     4312.59     4405.63    108.51 o 
   4   3   8      629.44      509.09     54.82 o 
   5   3   8    22576.36    22794.99    400.52 o 
   6   3   8     9626.16     9219.25    223.28 o 
   7   3   8    11893.91    11497.86    263.96 o 
   8   3   8     7814.50     7817.42    221.29 o 
   9   3   8       97.04       13.28     94.29 o 
  10   3   8     3693.82     3949.14    230.64 o 
  11   3   8      573.32      636.78    122.85 o 
  12   3   8      897.31      434.70    130.03 o 
  13   3   8     4541.25     4174.19    208.57 o 
  14   3   8      193.48     -132.66    132.66 o 
  15   3   8     1071.47      827.18    149.74 o 
  16   3   8        5.90     -144.24    144.24 o 
  17   3   8       46.88      -58.72    173.17 o 
  18   3   8     1341.72     1268.87    284.30 o 
  19   3   8     1564.24     1410.41    190.79 o 
  20   3   8     1451.32     1746.52    195.00 o 
  21   3   8       44.42      651.60    224.58 o 
 -24   4   8       96.41      203.49    228.28 o 
 -23   4   8     6258.06     6505.09    386.82 o 
 -22   4   8     3477.96     3031.74    275.54 o 
 -21   4   8     6349.37     5239.33    283.58 o 
 -20   4   8     1465.49     1143.05    179.81 o 
 -19   4   8     2523.90     2270.66    194.97 o 
 -18   4   8      176.18       68.72    121.87 o 
 -17   4   8     1614.22     1467.16    130.86 o 
 -16   4   8      519.87      423.33    102.70 o 
 -15   4   8     4322.83     4755.76    163.81 o 
 -14   4   8     7515.59     7463.75    209.94 o 
 -13   4   8      109.00       83.23    104.21 o 
 -12   4   8     8142.27     7954.79    223.81 o 
 -11   4   8    12606.92    12565.03    255.66 o 
 -10   4   8     5225.48     5108.15    145.48 o 
  -9   4   8     8668.66     8278.82    169.73 o 
  -8   4   8    14070.66    13989.23    220.87 o 
  -7   4   8     1277.18     1127.39     57.21 o 
  -6   4   8     7474.43     7660.55    122.51 o 
  -5   4   8     4620.67     4655.33    102.54 o 
  -4   4   8     3838.14     3741.55     88.14 o 
  -3   4   8    11602.14    11436.29    208.90 o 
  -2   4   8    12532.72    11922.92    216.47 o 
  -1   4   8      387.50      509.76     45.23 o 
   0   4   8     1572.86     1507.05     56.87 o 
   1   4   8    63405.64    63622.83    950.65 o 
   2   4   8    33504.56    33924.70    518.58 o 
   3   4   8   137073.69   137061.70   2029.24 o 
   4   4   8    35134.03    35470.46    546.39 o 
   5   4   8    87976.29    88657.05   1326.66 o 
   6   4   8     2380.23     2161.68    100.74 o 
   7   4   8    17073.75    16370.87    348.05 o 
   8   4   8     1731.46     1602.74    105.87 o 
   9   4   8     3471.35     3420.94    165.37 o 
  10   4   8     1003.90      917.33    116.37 o 
  11   4   8    21366.40    21321.89    463.36 o 
  12   4   8      177.26     -113.27    119.69 o 
  13   4   8    20680.87    20235.01    456.02 o 
  14   4   8     1067.98      537.39    142.41 o 
  15   4   8     4432.70     4315.33    231.04 o 
  16   4   8     2000.84     1711.46    168.62 o 
  17   4   8     1756.17     1680.20    181.60 o 
  18   4   8      267.48      211.66    162.38 o 
  19   4   8      546.51      815.96    199.53 o 
  20   4   8      186.91      554.61    217.77 o 
  21   4   8     1319.10     1916.22    250.14 o 
 -24   5   8     1928.03     1971.09    260.06 o 
 -23   5   8      145.82      350.66    238.71 o 
 -22   5   8     2597.22     2091.88    251.29 o 
 -21   5   8       24.47       73.85    206.27 o 
 -20   5   8      477.90      166.88    165.99 o 
 -19   5   8      665.90      360.10    159.55 o 
 -18   5   8     1620.73     1272.68    162.12 o 
 -17   5   8    13433.26    13032.31    277.40 o 
 -16   5   8     3150.20     2896.46    139.28 o 
 -15   5   8    46763.39    46943.84    741.66 o 
 -14   5   8    18304.05    18078.29    404.25 o 
 -13   5   8    92288.84    90180.27   1671.49 o 
 -12   5   8      376.63      427.60     86.17 o 
 -11   5   8   110634.27   108882.98   1776.51 o 
 -10   5   8      214.56      289.65     57.30 o 
  -9   5   8   112713.45   112913.22   1551.12 o 
  -8   5   8     1361.36     1488.51     61.75 o 
  -7   5   8   145267.98   147320.56   2174.58 o 
  -6   5   8     8763.90     8593.18    178.13 o 
  -5   5   8   124073.72   127391.41   2061.43 o 
  -4   5   8    15365.28    15482.28    310.25 o 
  -3   5   8    62702.78    64607.20   1184.42 o 
  -2   5   8      139.22       55.15     51.23 o 
  -1   5   8     7980.73     9002.23    206.88 o 
   0   5   8     3816.59     3493.64    111.08 o 
   1   5   8       64.92       76.44     56.45 o 
   2   5   8     4151.73     4293.88    133.23 o 
   3   5   8     9472.95     9953.14    196.08 o 
   4   5   8     7957.57     7858.76    139.77 o 
   5   5   8    20465.83    19701.68    296.85 o 
   6   5   8     4428.82     4151.79    160.35 o 
   7   5   8     3134.58     2703.63    135.29 o 
   8   5   8     3682.22     3570.60    203.82 o 
   9   5   8      347.94      336.83     97.28 o 
  10   5   8      281.44       -8.55    108.81 o 
  11   5   8    15572.03    14868.75    390.22 o 
  12   5   8       41.70     -112.38    112.38 o 
  13   5   8     3624.91     2929.46    172.25 o 
  14   5   8        8.90     -131.20    131.20 o 
  15   5   8     2109.39     1764.38    158.12 o 
  16   5   8      248.38      118.36    144.25 o 
  17   5   8    14355.07    13256.37    439.82 o 
  18   5   8     1470.74     1527.98    407.69 o 
  19   5   8    27337.78    25844.43   2100.09 o 
  20   5   8     2460.92     2770.27    253.28 o 
  21   5   8    24067.45    25111.19    811.14 o 
 -23   6   8    27408.82    26635.44    733.38 o 
 -22   6   8      687.14      762.59    232.77 o 
 -21   6   8    25761.56    23305.28    559.91 o 
 -20   6   8     4204.50     3651.98    218.38 o 
 -19   6   8    17156.34    15892.11    416.45 o 
 -18   6   8     2207.26     1945.84    155.64 o 
 -17   6   8     9363.32     9069.54    262.24 o 
 -16   6   8     8287.92     7872.89    208.94 o 
 -15   6   8     7487.12     7701.15    244.36 o 
 -14   6   8      827.54      896.17    112.30 o 
 -13   6   8     8454.86     8115.85    229.76 o 
 -12   6   8     1309.78     1151.97     90.08 o 
 -11   6   8     4802.34     5047.66    137.70 o 
 -10   6   8     1429.63     1363.55     88.12 o 
  -9   6   8     6666.59     6953.52    175.78 o 
  -8   6   8        1.79       21.60     67.15 o 
  -7   6   8      448.53      429.40     64.93 o 
  -6   6   8      410.95      500.86     61.16 o 
  -5   6   8     1964.16     2323.02     95.79 o 
  -4   6   8      722.80      731.46     62.01 o 
  -3   6   8    21940.15    23341.07    447.58 o 
  -2   6   8     1284.08     1144.35     92.05 o 
  -1   6   8    54572.17    55717.36   1025.12 o 
   0   6   8     8295.87     8284.38    185.83 o 
   1   6   8   155574.52   160427.30   3006.70 o 
   2   6   8    20199.88    20021.24    452.84 o 
   3   6   8   220756.55   221065.70   3997.39 o 
   4   6   8    10107.83     9720.13    278.14 o 
   5   6   8   224053.53   226703.98   3671.25 o 
   6   6   8    12549.09    12622.48    222.78 o 
   7   6   8   120788.28   122765.70   1830.49 o 
   8   6   8     2818.35     2890.47    183.87 o 
   9   6   8   106502.13   109005.89   3149.62 o 
  10   6   8     3203.54     2729.23    144.66 o 
  11   6   8    79388.40    79580.76   1800.65 o 
  12   6   8       63.98     -112.44    112.44 o 
  13   6   8    25647.73    26327.36    561.05 o 
  14   6   8      527.21      397.06    138.69 o 
  15   6   8    14311.64    13816.07    370.24 o 
  16   6   8      925.52      786.23    177.00 o 
  17   6   8     9061.57     8490.69    473.49 o 
  18   6   8        6.70     -128.41    236.25 o 
  19   6   8     7032.33     7276.14    856.64 o 
  20   6   8       78.25       99.94    268.22 o 
  21   6   8     1274.83     1524.86    241.33 o 
 -23   7   8       15.46      336.87    243.82 o 
 -22   7   8      276.61      360.42    234.61 o 
 -21   7   8     1704.13     1585.04    248.11 o 
 -20   7   8     5092.58     4670.84    341.19 o 
 -19   7   8     4065.44     3553.76    207.62 o 
 -18   7   8     4837.01     4930.11    232.43 o 
 -17   7   8    13303.96    12817.47    317.80 o 
 -16   7   8      867.31      556.53    166.95 o 
 -15   7   8    37245.97    37416.82    872.35 o 
 -14   7   8      169.55      205.70    135.57 o 
 -13   7   8    79887.76    77458.39   1440.23 o 
 -12   7   8      373.95      480.46     80.97 o 
 -11   7   8   130148.66   129751.48   2116.43 o 
 -10   7   8    21755.05    21676.51    399.43 o 
  -9   7   8   155352.77   157160.22   2548.98 o 
  -8   7   8    10973.85    11120.87    232.08 o 
  -7   7   8   164849.17   166796.52   2698.54 o 
  -6   7   8     3224.38     3464.95    131.28 o 
  -5   7   8   117439.48   120252.00   1949.41 o 
  -4   7   8     1923.29     1797.30     97.98 o 
  -3   7   8    26454.11    26655.20    507.26 o 
  -2   7   8      131.62      161.71     49.89 o 
  -1   7   8    31543.36    33098.68    620.20 o 
   0   7   8     9989.67     9915.60    215.47 o 
   1   7   8    43647.24    44753.53    831.35 o 
   2   7   8      662.22      552.24     68.88 o 
   3   7   8    11650.42    12130.10    263.50 o 
   4   7   8       61.31       39.55     70.79 o 
   5   7   8      460.53      396.10     81.56 o 
   6   7   8       23.58       16.64     86.58 o 
   7   7   8     1140.33     1139.08     79.33 o 
   8   7   8     4750.38     4715.33    231.33 o 
   9   7   8     6085.04     5805.91    209.18 o 
  10   7   8     7008.72     6859.22    287.20 o 
  11   7   8      111.87     -103.94    103.94 o 
  12   7   8     1199.99      959.45    119.81 o 
  13   7   8    11970.75    11823.39    313.72 o 
  14   7   8       65.44     -127.74    127.74 o 
  15   7   8    26940.19    26877.52    719.48 o 
  16   7   8     1908.83     1898.63    364.93 o 
  17   7   8    25211.65    23137.58   1178.04 o 
  18   7   8     1078.40     1129.10    503.87 o 
  19   7   8    16560.36    16285.14   1189.54 o 
  20   7   8     1381.55     1807.06    347.10 o 
  21   7   8    15757.22    16481.13    805.30 o 
 -23   8   8    13380.24    13977.41    513.77 o 
 -22   8   8     1136.44     1188.78    246.89 o 
 -21   8   8     5810.31     5050.72    420.94 o 
 -20   8   8      172.40      108.86    209.90 o 
 -19   8   8     1538.88     1282.25    167.13 o 
 -18   8   8     7809.31     7645.57    256.54 o 
 -17   8   8     5931.20     5676.04    222.41 o 
 -16   8   8    10247.00    10090.82    354.59 o 
 -15   8   8     4531.05     4216.55    241.78 o 
 -14   8   8      324.81      375.84    146.64 o 
 -13   8   8      113.09      304.18    135.70 o 
 -12   8   8     1391.50     1223.76    117.94 o 
 -11   8   8     1367.16     1380.98    105.04 o 
 -10   8   8        5.62       18.04     89.92 o 
  -9   8   8     2935.10     2814.44    132.10 o 
  -8   8   8     4046.20     3932.82    136.17 o 
  -7   8   8    32162.30    31019.76    533.06 o 
  -6   8   8    12261.97    12561.71    241.95 o 
  -5   8   8      771.49      742.84     62.72 o 
  -4   8   8     3954.41     4383.18    102.46 o 
  -3   8   8    24791.75    25056.06    425.23 o 
  -2   8   8     4292.24     4099.22    106.46 o 
  -1   8   8    23675.05    23877.72    457.89 o 
   0   8   8     6819.15     6855.75    164.70 o 
   1   8   8    35438.11    37417.74    832.13 o 
   2   8   8       87.36       46.79     65.17 o 
   3   8   8    39583.04    39914.78    751.70 o 
   4   8   8       60.57      167.88     71.75 o 
   5   8   8    71298.66    69909.02   1294.57 o 
   6   8   8    10389.63    10114.59    463.09 o 
   7   8   8    79443.95    77981.98   1981.97 o 
   8   8   8     6401.92     5950.67    257.83 o 
   9   8   8    71076.42    70971.44   1409.10 o 
  10   8   8     1420.50     1277.61    107.14 o 
  11   8   8    30387.21    31191.87    630.04 o 
  12   8   8     5927.93     5419.08    271.92 o 
  13   8   8      732.40      590.67    168.35 o 
  14   8   8      189.48        6.66    172.57 o 
  15   8   8     2357.27     2068.95    221.81 o 
  16   8   8       94.51       50.57    373.53 o 
  17   8   8     9114.92     9468.82    747.83 o 
  18   8   8     1003.23     1215.00    368.96 o 
  19   8   8     7560.53     7969.57    788.60 o 
  20   8   8      153.60      135.33    242.13 o 
 -22   9   8       70.61      134.47    233.28 o 
 -21   9   8       36.26      389.17    227.65 o 
 -20   9   8     1124.93     1036.75    196.02 o 
 -19   9   8       74.30      130.41    182.32 o 
 -18   9   8     3689.79     3784.38    222.42 o 
 -17   9   8      181.90      134.44    179.33 o 
 -16   9   8       73.84       61.18    168.35 o 
 -15   9   8     1888.38     1794.39    178.29 o 
 -14   9   8     3598.80     3580.02    284.81 o 
 -13   9   8    10041.54     9908.36    283.51 o 
 -12   9   8        1.39      -85.15    104.88 o 
 -11   9   8     9701.66     9359.58    374.21 o 
 -10   9   8     4245.17     3807.37    199.50 o 
  -9   9   8    12788.54    12648.94    328.22 o 
  -8   9   8     1153.08      905.11     83.31 o 
  -7   9   8     6907.35     6746.85    187.44 o 
  -6   9   8     7106.31     6992.35    163.64 o 
  -5   9   8     1883.95     2030.61    104.31 o 
  -4   9   8     5499.72     5406.68    116.36 o 
  -3   9   8     7651.43     7810.61    157.17 o 
  -2   9   8     2702.08     2904.88     91.24 o 
  -1   9   8       39.55      118.39     47.92 o 
   0   9   8     6987.46     7082.20    155.52 o 
   1   9   8    11645.94    11562.75    248.02 o 
   2   9   8      162.04       -4.54     81.99 o 
   3   9   8        6.71      -67.52     67.52 o 
   4   9   8      409.01      338.12    127.96 o 
   5   9   8     8739.57     8259.55    253.62 o 
   6   9   8      949.41     1035.80    102.68 o 
   7   9   8      358.21      246.93    126.43 o 
   8   9   8     4268.61     3914.15    173.34 o 
   9   9   8    16403.15    15932.57    428.80 o 
  10   9   8     4008.60     3633.33    224.89 o 
  11   9   8     4138.19     4104.31    243.69 o 
  12   9   8     1053.29      823.32    170.45 o 
  13   9   8     3723.60     3176.80    221.60 o 
  14   9   8      385.58      366.29    240.24 o 
  15   9   8     4134.96     4565.31    359.08 o 
  16   9   8      470.87      395.96    197.35 o 
  17   9   8      539.80      762.08    502.45 o 
  18   9   8      152.82      -79.57    286.55 o 
  19   9   8      220.17      391.72    330.59 o 
  20   9   8      381.34      817.53    289.04 o 
 -22  10   8     1920.53     1945.26    265.40 o 
 -21  10   8     3107.57     2656.13    264.25 o 
 -20  10   8      107.72       75.57    192.19 o 
 -19  10   8    11022.93    10669.66    419.90 o 
 -18  10   8        7.39      174.25    168.96 o 
 -17  10   8     7759.79     7564.35    343.61 o 
 -16  10   8      346.95      140.15    170.76 o 
 -15  10   8      631.16      615.33    167.10 o 
 -14  10   8      399.80      333.55    155.10 o 
 -13  10   8     4798.34     4929.38    244.35 o 
 -12  10   8     1599.10     1549.66    149.16 o 
 -11  10   8     2096.69     2198.22    131.17 o 
 -10  10   8     2377.61     2391.83    120.08 o 
  -9  10   8     2301.75     2132.48    111.90 o 
  -8  10   8      133.81       49.30     78.28 o 
  -7  10   8    16974.38    16379.73    323.03 o 
  -6  10   8     1456.90     1326.45     82.49 o 
  -5  10   8     4973.54     4780.39    130.33 o 
  -4  10   8       92.71       71.00     45.50 o 
  -3  10   8     1968.61     1821.47     93.47 o 
  -2  10   8        1.70       70.29     45.02 o 
  -1  10   8    19367.43    19532.46    339.64 o 
   0  10   8      940.05      896.63     60.71 o 
   1  10   8     7806.80     7794.94    180.84 o 
   2  10   8      458.90      312.52     67.88 o 
   3  10   8      477.17      618.97    109.72 o 
   4  10   8       18.83      -83.63     94.63 o 
   5  10   8      135.76      279.57    126.43 o 
   6  10   8      171.67       60.11    118.27 o 
   7  10   8     4008.13     3963.45    255.32 o 
   8  10   8        1.91      -61.90    101.38 o 
   9  10   8     1503.09     1349.48    159.02 o 
  10  10   8     1052.60      799.37    152.47 o 
  11  10   8     1439.11     1032.94    161.71 o 
  12  10   8     2382.81     2581.81    276.96 o 
  13  10   8     8108.74     8022.04    323.13 o 
  14  10   8      324.01      458.88    269.57 o 
  15  10   8     5955.24     6177.36    714.02 o 
  16  10   8       59.89       88.80    326.24 o 
  17  10   8     2516.87     2494.79    395.33 o 
  18  10   8       32.06      -26.98    417.82 o 
  19  10   8      704.31      826.11    562.71 o 
 -21  11   8     2052.92     2186.83    259.34 o 
 -20  11   8     3340.06     3307.63    231.44 o 
 -19  11   8     5981.39     6219.59    314.33 o 
 -18  11   8      327.97      541.33    210.17 o 
 -17  11   8    22109.28    21676.76    600.40 o 
 -16  11   8      217.31      148.64    181.99 o 
 -15  11   8    12470.39    12214.96    431.73 o 
 -14  11   8      121.30      -19.72    150.18 o 
 -13  11   8     4050.57     4083.44    230.80 o 
 -12  11   8      523.33      551.88    138.83 o 
 -11  11   8    19930.03    20337.08    507.11 o 
 -10  11   8     8870.82     9221.28    283.53 o 
  -9  11   8    40998.36    39777.48    773.56 o 
  -8  11   8     9625.90     9328.28    256.30 o 
  -7  11   8    31490.24    30758.96    974.84 o 
  -6  11   8     7293.82     6966.14    246.33 o 
  -5  11   8    11822.01    12003.50    234.45 o 
  -4  11   8      371.82      316.68     72.54 o 
  -3  11   8    49041.70    49867.07    748.45 o 
  -2  11   8     1988.85     1830.93     93.64 o 
  -1  11   8    51015.41    52155.56    857.66 o 
   0  11   8     6678.50     6924.70    176.01 o 
   1  11   8    38877.44    39401.98    811.55 o 
   2  11   8     1751.55     1676.87    125.09 o 
   3  11   8    15806.94    14967.45    488.15 o 
   4  11   8     1268.19     1230.29    117.19 o 
   5  11   8     7809.49     7383.30    254.38 o 
   6  11   8     1439.52     1394.87     99.19 o 
   7  11   8      112.62      185.05    101.38 o 
   8  11   8     1231.63     1070.77    143.17 o 
   9  11   8     1992.30     1851.37    162.91 o 
  10  11   8       91.90     -147.51    147.51 o 
  11  11   8      650.44      568.10    292.81 o 
  12  11   8     1283.61     1148.34    363.26 o 
  13  11   8     3350.26     3083.72    217.56 o 
  14  11   8      205.44      171.84    323.29 o 
  15  11   8    15881.70    16176.15    544.48 o 
  16  11   8       10.76      166.88    255.80 o 
  17  11   8    17071.43    17755.36   1942.96 o 
  18  11   8      305.05      670.28    684.81 o 
  19  11   8     4462.93     3142.70    477.78 o 
 -21  12   8    11723.29    12223.39    608.67 o 
 -20  12   8      245.50      232.79    318.88 o 
 -19  12   8    21340.35    21894.48    545.45 o 
 -18  12   8     4978.19     5109.62    337.60 o 
 -17  12   8    20550.37    20786.53    595.09 o 
 -16  12   8     9116.84     9498.07    377.61 o 
 -15  12   8    12485.48    12446.85    412.25 o 
 -14  12   8      345.03      178.68    162.50 o 
 -13  12   8     4619.43     4770.89    251.46 o 
 -12  12   8    11420.97    11899.80    356.29 o 
 -11  12   8     4202.78     4443.80    224.21 o 
 -10  12   8      797.30      821.10    127.89 o 
  -9  12   8      811.81      860.87    118.66 o 
  -8  12   8      426.73      580.68    171.55 o 
  -7  12   8     4044.13     3777.00    152.02 o 
  -6  12   8     1509.26     1345.44    128.76 o 
  -5  12   8     8688.32     8373.42    206.85 o 
  -4  12   8     5126.10     4891.30    142.07 o 
  -3  12   8    33097.17    33919.36    644.42 o 
  -2  12   8     2246.68     2014.58    148.64 o 
  -1  12   8    76428.45    79017.52   1667.89 o 
   0  12   8      437.38      278.42    132.95 o 
   1  12   8    40753.99    42746.89    799.90 o 
   2  12   8      986.48      913.47    110.46 o 
   3  12   8     8463.08     8802.59    274.37 o 
   4  12   8      605.96      467.73     79.26 o 
   5  12   8    36916.55    36626.40    631.31 o 
   6  12   8     2402.67     2301.66    136.42 o 
   7  12   8    81560.45    79967.17   1487.67 o 
   8  12   8     4286.59     4513.52    208.31 o 
   9  12   8    70392.04    70542.60   1430.56 o 
  10  12   8     5780.39     5562.71    237.62 o 
  11  12   8    28984.34    29225.50    729.78 o 
  12  12   8       84.08       42.44    159.37 o 
  13  12   8    13223.79    13368.52    498.33 o 
  14  12   8      721.26      851.29    300.75 o 
  15  12   8    28393.69    29748.69   1714.69 o 
  16  12   8     1088.95     1649.04    286.26 o 
  17  12   8    22127.27    23359.90   1605.86 o 
  18  12   8     1433.35     1671.92    522.90 o 
 -20  13   8      422.69      530.33    230.71 o 
 -19  13   8     6226.46     6420.40    375.93 o 
 -18  13   8      618.41      718.01    265.25 o 
 -17  13   8    16208.96    16400.98    623.75 o 
 -16  13   8       90.83      120.26    193.90 o 
 -15  13   8    20680.69    21217.79    579.06 o 
 -14  13   8      442.85      414.42    168.92 o 
 -13  13   8    23030.53    23148.08    590.03 o 
 -12  13   8     1494.75     1560.75    166.91 o 
 -11  13   8    48725.61    49551.95   1104.04 o 
 -10  13   8     7387.11     7741.50    273.29 o 
  -9  13   8    91818.97    93103.74   1987.90 o 
  -8  13   8    16831.74    16693.55    414.63 o 
  -7  13   8    48251.98    48346.33   1053.78 o 
  -6  13   8     2907.27     2641.20    157.80 o 
  -5  13   8    31176.16    30646.27   1344.86 o 
  -4  13   8      412.03      145.85    142.05 o 
  -3  13   8    43540.29    44200.00   1189.94 o 
  -2  13   8     1085.75     1064.17    116.94 o 
  -1  13   8    67469.19    68880.25   1266.44 o 
   0  13   8    14886.40    15039.33    476.73 o 
   1  13   8    44522.14    43440.52   1105.25 o 
   2  13   8     1570.80     1312.59    173.56 o 
   3  13   8    15415.10    14937.25    323.95 o 
   4  13   8     1453.65     1393.31    114.89 o 
   5  13   8     4161.03     3961.12    175.48 o 
   6  13   8     1833.36     1810.49    130.24 o 
   7  13   8       27.90       38.18    127.96 o 
   8  13   8      636.99      519.81    125.59 o 
   9  13   8      905.36      978.87    136.43 o 
  10  13   8      674.08      635.62    144.62 o 
  11  13   8     1735.97     1640.78    226.92 o 
  12  13   8      167.61       22.33    259.27 o 
  13  13   8    12356.77    13332.76   1069.69 o 
  14  13   8       47.10      169.47    504.32 o 
  15  13   8    26495.28    28614.16   1985.42 o 
  16  13   8      101.05      284.90    509.63 o 
  17  13   8    26569.54    26636.57   2120.80 o 
 -19  14   8    11933.46    12477.39    574.29 o 
 -18  14   8     1034.74     1295.14    272.13 o 
 -17  14   8    10942.06    11044.99    521.77 o 
 -16  14   8     1146.21     1161.95    260.87 o 
 -15  14   8     7080.97     7225.15    395.37 o 
 -14  14   8       13.75       -7.31    175.26 o 
 -13  14   8     1708.52     1790.71    183.90 o 
 -12  14   8     1500.98     1391.47    164.43 o 
 -11  14   8     1086.97     1070.54    150.68 o 
 -10  14   8       18.48      -93.37    130.72 o 
  -9  14   8     2148.34     2244.90    164.12 o 
  -8  14   8      397.29      365.79    113.16 o 
  -7  14   8     4217.66     4211.21    187.27 o 
  -6  14   8      304.15      148.80     98.81 o 
  -5  14   8     5337.93     5329.18    184.45 o 
  -4  14   8      577.94      503.13    148.89 o 
  -3  14   8    16667.98    16930.97    523.56 o 
  -2  14   8     1985.37     1992.67    136.36 o 
  -1  14   8    23515.97    24451.97    561.36 o 
   0  14   8      777.26      852.93    123.46 o 
   1  14   8    39510.16    39630.78    691.90 o 
   2  14   8      138.81       98.73    152.48 o 
   3  14   8    19505.39    19283.34    404.56 o 
   4  14   8      547.59      571.38    105.65 o 
   5  14   8    37577.04    37183.53    725.20 o 
   6  14   8     1676.33     1600.47    153.25 o 
   7  14   8    30292.34    31062.22    628.22 o 
   8  14   8     1685.38     1740.71    145.05 o 
   9  14   8    21820.04    22897.67    499.14 o 
  10  14   8     2852.93     2897.13    170.63 o 
  11  14   8    11482.78    12320.35    679.50 o 
  12  14   8       87.56      519.53    743.21 o 
  13  14   8     7465.83     8330.31    886.54 o 
  14  14   8      640.75      907.52    443.27 o 
  15  14   8    14213.37    14641.75   1359.01 o 
  16  14   8      884.74      906.55    607.84 o 
  17  14   8     9783.02    10466.65   1051.11 o 
 -18  15   8      497.14      775.46    331.79 o 
 -17  15   8      940.51     1273.90    274.02 o 
 -16  15   8       32.42      207.04    244.20 o 
 -15  15   8     3025.97     3246.41    281.46 o 
 -14  15   8        3.96      -47.95    224.85 o 
 -13  15   8     2535.43     2789.13    249.60 o 
 -12  15   8      823.69      746.74    194.76 o 
 -11  15   8     3888.80     3924.25    235.73 o 
 -10  15   8       14.10       -6.24    135.53 o 
  -9  15   8     4086.11     3997.19    227.06 o 
  -8  15   8      485.63      307.00    115.45 o 
  -7  15   8     3130.85     2555.12    155.07 o 
  -6  15   8     8892.62     8752.33    260.75 o 
  -5  15   8    16268.58    15649.25    385.03 o 
  -4  15   8     6162.22     5922.54    294.51 o 
  -3  15   8     7154.11     6531.80    292.79 o 
  -2  15   8      645.12      421.48    150.33 o 
  -1  15   8     6968.51     6309.80    228.07 o 
   0  15   8        3.41      -66.65    111.06 o 
   1  15   8      311.87      316.78    102.17 o 
   2  15   8      254.65      295.90     92.06 o 
   3  15   8      130.71      102.82    111.10 o 
   4  15   8       64.59       52.83    213.01 o 
   5  15   8     4097.99     4500.08    218.38 o 
   6  15   8       79.49       33.12    113.35 o 
   7  15   8      435.65      587.30    214.75 o 
   8  15   8       93.41      199.14    158.10 o 
   9  15   8      462.50      766.75    244.54 o 
  10  15   8      495.75      974.15    382.22 o 
  11  15   8     8159.74     8941.67    599.87 o 
  12  15   8      146.32      212.34    360.99 o 
  13  15   8     4821.40     5863.52    729.94 o 
  14  15   8      471.94      770.53    530.86 o 
  15  15   8     1579.86     2207.78    650.31 o 
  16  15   8      200.24      503.80    684.81 o 
 -17  16   8      714.07     1397.14    339.75 o 
 -16  16   8     1272.52     1765.73    422.04 o 
 -15  16   8     1823.86     2024.12    398.15 o 
 -14  16   8      541.81      779.49    379.57 o 
 -13  16   8     1160.45     1461.35    236.13 o 
 -12  16   8     2693.40     2823.16    337.10 o 
 -11  16   8      219.84      189.74    186.22 o 
 -10  16   8       15.07      -35.92    170.63 o 
  -9  16   8        8.95      170.35    160.04 o 
  -8  16   8     1990.97     2218.64    207.04 o 
  -7  16   8       33.74      -34.26    121.92 o 
  -6  16   8      259.28      232.86    101.02 o 
  -5  16   8       49.75        5.31    244.20 o 
  -4  16   8     2941.69     2956.90    307.90 o 
  -3  16   8      364.20      411.74    153.36 o 
  -2  16   8    12917.42    12926.50    637.03 o 
  -1  16   8     3551.67     3709.20    242.26 o 
   0  16   8     2267.57     2040.65    173.79 o 
   1  16   8      880.91      825.52    105.19 o 
   2  16   8       29.07       60.20    108.40 o 
   3  16   8      657.08      738.38    164.03 o 
   4  16   8      196.24      194.95    196.79 o 
   5  16   8      458.54      376.99    143.46 o 
   6  16   8       37.83      332.41    149.73 o 
   7  16   8    10821.03    11287.77    458.82 o 
   8  16   8       49.93      358.91    164.24 o 
   9  16   8     9205.67     9944.20    679.50 o 
  10  16   8      191.22      553.70    668.89 o 
  11  16   8      401.57      711.19    284.01 o 
  12  16   8      224.28      515.06    448.58 o 
  13  16   8       63.76      358.60    501.66 o 
  14  16   8       55.52      266.55    536.17 o 
  15  16   8      721.68     1051.93    602.53 o 
 -16  17   8     1014.06     1868.87    671.54 o 
 -15  17   8     5347.61     6458.10   1114.81 o 
 -14  17   8      813.16      922.04    483.08 o 
 -13  17   8     3980.66     3094.93    408.76 o 
 -12  17   8     2834.05     3590.82    708.70 o 
 -11  17   8    12809.31    13966.73    796.29 o 
 -10  17   8     1411.26     1620.94    215.30 o 
  -9  17   8    29323.98    30752.34    883.53 o 
  -8  17   8     2015.20     1956.42    185.54 o 
  -7  17   8    13339.09    13561.64    436.12 o 
  -6  17   8      374.34      472.47    276.05 o 
  -5  17   8    15937.73    15458.71    716.66 o 
  -4  17   8      820.68      759.13    270.74 o 
  -3  17   8    23167.54    23219.92    987.40 o 
  -2  17   8       17.53     -169.88    228.27 o 
  -1  17   8    29505.16    29308.91   1194.44 o 
   0  17   8     3114.30     3017.92    467.16 o 
   1  17   8     7465.10     7527.63    415.42 o 
   2  17   8     3254.20     3315.19    401.02 o 
   3  17   8      499.82      713.13    198.12 o 
   4  17   8       14.27       73.56    205.03 o 
   5  17   8      410.81      585.53    246.87 o 
   6  17   8      532.93      723.09    204.22 o 
   7  17   8       13.30      199.55    158.40 o 
   8  17   8       18.09      224.41    171.42 o 
   9  17   8       70.06      305.52    321.17 o 
  10  17   8        0.24      253.09    419.38 o 
  11  17   8        1.98      -84.94    355.68 o 
  12  17   8       32.75      202.12    798.95 o 
  13  17   8     2099.91     2374.67    568.02 o 
  14  17   8     1353.44     2181.83    729.94 o 
 -15  18   8     3998.63     4708.16    783.02 o 
 -14  18   8      808.23     1172.81    549.44 o 
 -13  18   8     7233.74     8653.33    642.34 o 
 -12  18   8      163.94      443.84    602.53 o 
 -11  18   8     6248.18     7253.75    610.49 o 
 -10  18   8      501.20      889.36    392.84 o 
  -9  18   8      144.15      153.95    297.28 o 
  -8  18   8      978.78      716.66    302.59 o 
  -7  18   8     3140.57     2930.36    350.37 o 
  -6  18   8       51.55     -111.48    270.74 o 
  -5  18   8     1886.33     1725.30    302.59 o 
  -4  18   8     4489.24     4512.33    424.69 o 
  -3  18   8    12271.24    11716.13    621.11 o 
  -2  18   8     3990.46     3923.07    408.76 o 
  -1  18   8    24420.46    24191.39   1024.56 o 
   0  18   8     2535.38     2017.28    286.67 o 
   1  18   8    31842.01    32597.98    934.32 o 
   2  18   8     1770.82     1677.12    291.97 o 
   3  18   8    17648.58    17206.45    442.75 o 
   4  18   8     1013.41     1296.92    259.39 o 
   5  18   8    31993.74    32696.92    762.05 o 
   6  18   8      881.16     1113.99    257.95 o 
   7  18   8    49878.84    53286.83   1467.71 o 
   8  18   8      140.03      552.10    538.83 o 
   9  18   8    39892.71    43717.18   1248.09 o 
  10  18   8        5.93       90.25    355.68 o 
  11  18   8    17864.84    19537.09    686.66 o 
  12  18   8      186.73      185.80    398.15 o 
  13  18   8    11783.83    11588.72    806.91 o 
 -14  19   8     5488.08     5897.88    605.18 o 
 -13  19   8    16132.39    17675.95   1056.42 o 
 -12  19   8     1858.11     2091.60    398.15 o 
 -11  19   8    25818.36    25184.11   1125.43 o 
 -10  19   8       24.21       10.62    329.13 o 
  -9  19   8    28507.31    28385.21   1215.67 o 
  -8  19   8       36.41       37.16    307.90 o 
  -7  19   8    21986.01    23039.43   1019.26 o 
  -6  19   8     2401.75     2102.21    334.44 o 
  -5  19   8    31607.45    33237.29   1353.70 o 
  -4  19   8     1088.30     1258.14    302.59 o 
  -3  19   8    48271.18    48881.80   1895.18 o 
  -2  19   8      152.26     -196.42    270.74 o 
  -1  19   8    29734.58    28910.76   1194.44 o 
   0  19   8     1215.93      557.41    281.36 o 
   1  19   8     9217.55     8589.35    536.17 o 
   2  19   8     2240.08     2134.35    209.31 o 
   3  19   8     3625.77     3440.23    265.25 o 
   4  19   8     3916.07     4159.58    317.18 o 
   5  19   8     4721.81     4757.39    330.08 o 
   6  19   8     1321.29     1719.39    371.60 o 
   7  19   8       46.10      285.72    477.78 o 
   8  19   8        6.27      306.07    461.85 o 
   9  19   8     4431.25     5355.46    867.96 o 
  10  19   8      255.59      633.29    570.68 o 
  11  19   8     5613.91     6626.80   1088.27 o 
 -12  20   8     5595.80     5605.91    578.64 o 
 -11  20   8     2626.06     2574.68    414.07 o 
 -10  20   8     1409.63     1098.89    360.99 o 
  -9  20   8      871.72      313.21    334.44 o 
  -8  20   8        6.04     -207.04    318.52 o 
  -7  20   8     8211.20     7814.29    557.41 o 
  -6  20   8     1462.83     1088.27    318.52 o 
  -5  20   8     5010.62     5059.12    467.16 o 
  -4  20   8      677.73      318.52    286.67 o 
  -3  20   8     3127.90     2590.61    339.75 o 
  -2  20   8      401.29      451.23    286.67 o 
  -1  20   8     8363.11     7766.52    525.55 o 
   0  20   8      698.31      196.42    281.36 o 
   1  20   8    16174.16    16371.79    785.68 o 
   2  20   8     1812.16     1571.35    318.52 o 
   3  20   8    13998.94    14965.01    753.82 o 
   4  20   8     1162.24     1060.69    219.57 o 
   5  20   8    17420.85    17874.13    860.00 o 
   6  20   8      192.49      -37.16    318.52 o 
   7  20   8    14476.42    15076.49    801.60 o 
   8  20   8      377.21      974.17    517.59 o 
   9  20   8    11960.93    12981.08    772.40 o 
 -10  21   8      144.78     -345.06    345.06 o 
  -9  21   8     2488.52     2043.82    387.53 o 
  -8  21   8      378.72      159.26    334.44 o 
  -7  21   8     3686.62     3041.84    387.53 o 
  -6  21   8     1054.61      982.10    339.75 o 
  -5  21   8     4518.82     4549.49    477.78 o 
  -4  21   8      286.95      175.18    302.59 o 
  -3  21   8     9630.12     9300.71    589.26 o 
  -2  21   8      158.21     -302.59    302.59 o 
  -1  21   8     2862.37     2670.24    350.37 o 
   0  21   8       87.42     -286.67    286.67 o 
   1  21   8      142.16     -207.04    291.97 o 
   2  21   8      784.58      891.85    318.52 o 
   3  21   8      384.31      706.05    313.21 o 
   4  21   8     1698.80     2054.44    371.60 o 
   5  21   8     4156.08     4570.72    504.32 o 
   6  21   8      813.48      663.58    350.37 o 
   7  21   8      168.54      456.54    355.68 o 
  -7  22   8     1395.13      849.38    355.68 o 
  -6  22   8       38.83     -122.10    323.83 o 
  -5  22   8      385.31      127.41    323.83 o 
  -4  22   8        6.65     -307.90    307.90 o 
  -3  22   8       82.04     -297.28    297.28 o 
  -2  22   8       12.63     -138.02    302.59 o 
  -1  22   8       86.36      -26.54    297.28 o 
   0  22   8        1.56      -42.47    297.28 o 
   1  22   8       43.42     -159.26    302.59 o 
   2  22   8      169.40      345.06    313.21 o 
   3  22   8     1095.24     1162.59    339.75 o 
   4  22   8       77.88       69.01    323.83 o 
 -24   1   9     1740.22     1733.71    317.18 o 
 -23   1   9      201.73      224.90    259.47 o 
 -22   1   9      717.87      731.76    234.84 o 
 -21   1   9      267.29      135.64    178.29 o 
 -20   1   9     2813.33     2638.66    199.81 o 
 -19   1   9       36.24       39.45    153.17 o 
 -18   1   9      800.07      817.71    157.74 o 
 -17   1   9     3787.84     3906.37    214.14 o 
 -16   1   9        2.74      -45.50    128.10 o 
 -15   1   9    13658.90    13781.28    344.68 o 
 -14   1   9        6.86       -7.14    110.87 o 
 -13   1   9    29821.41    30663.48    553.59 o 
 -12   1   9     6418.97     6191.69    185.50 o 
 -11   1   9     6364.44     6850.51    160.05 o 
 -10   1   9     3836.88     3849.29    123.04 o 
  -9   1   9    14848.92    15516.54    244.22 o 
  -8   1   9      735.33      542.29     55.96 o 
  -7   1   9    22431.53    22562.27    355.78 o 
  -6   1   9      109.08      185.10     51.76 o 
  -5   1   9    37306.51    36588.30    614.41 o 
  -4   1   9      259.15      159.38     53.49 o 
  -3   1   9    35897.51    36126.77    604.91 o 
  -2   1   9    10881.48    10814.64    204.61 o 
  -1   1   9     1714.57     1934.64     86.49 o 
   0   1   9     6546.81     6832.18    148.42 o 
   1   1   9    13091.94    13786.22    253.96 o 
   2   1   9      707.96      632.88     58.86 o 
   3   1   9    22296.59    21680.15    425.94 o 
   4   1   9      276.16      211.51     71.02 o 
   5   1   9    23990.57    25007.05    491.59 o 
   6   1   9       21.93      -77.67     77.67 o 
   7   1   9     1241.21     1128.48    101.11 o 
   8   1   9      288.08      178.46     95.58 o 
   9   1   9     1062.72     1005.80    113.52 o 
  10   1   9      101.06       10.57    112.25 o 
  11   1   9     6111.97     6424.48    233.43 o 
  12   1   9     1034.78      709.33    135.22 o 
  13   1   9        4.49     -129.41    129.41 o 
  14   1   9      394.89      -63.73    139.34 o 
  15   1   9      218.85      110.03    144.08 o 
  16   1   9      505.29      208.22    155.63 o 
  17   1   9     4207.98     3354.87    205.90 o 
  18   1   9     1278.97     1121.99    180.61 o 
  19   1   9    10713.11     9860.31    544.03 o 
  20   1   9     4725.51     4296.72    411.47 o 
  21   1   9     7923.74     8071.31    419.13 o 
 -24   2   9      197.27      368.58    244.44 o 
 -23   2   9    18996.51    18452.51    850.79 o 
 -22   2   9       53.36      -95.98    215.47 o 
 -21   2   9    17698.29    17222.34    536.24 o 
 -20   2   9      974.13      826.04    171.58 o 
 -19   2   9    10610.43    10229.15    328.08 o 
 -18   2   9     5368.00     5689.79    406.57 o 
 -17   2   9    14143.91    13805.84    364.24 o 
 -16   2   9     9085.27     9058.09    276.39 o 
 -15   2   9    28640.50    28389.91    528.91 o 
 -14   2   9      352.07      249.33    101.26 o 
 -13   2   9    38195.65    37841.64    665.19 o 
 -12   2   9      153.90      246.04    101.29 o 
 -11   2   9    22258.30    22840.50    412.23 o 
 -10   2   9      261.44      284.70     73.83 o 
  -9   2   9      153.81      205.12     53.38 o 
  -8   2   9     4777.47     5008.74    112.34 o 
  -7   2   9    19628.32    20892.03    308.61 o 
  -6   2   9       24.47       38.64     52.19 o 
  -5   2   9     7898.12     8489.13    159.79 o 
  -4   2   9    15053.86    15624.40    256.01 o 
  -3   2   9     3134.07     3589.32     94.95 o 
  -2   2   9     2070.80     1908.32     77.39 o 
  -1   2   9    27648.64    28901.07    446.78 o 
   0   2   9    11430.01    11786.69    201.10 o 
   1   2   9    89448.22    88086.91   1312.97 o 
   2   2   9     3208.28     2974.15    105.92 o 
   3   2   9   114734.11   114607.06   1867.45 o 
   4   2   9    10113.88     9771.17    226.40 o 
   5   2   9    19178.09    18457.55    378.63 o 
   6   2   9     9236.37     9146.61    225.00 o 
   7   2   9     7209.98     7780.11    210.23 o 
   8   2   9     5089.49     4898.24    174.05 o 
   9   2   9    41086.11    42533.45    822.64 o 
  10   2   9    25708.36    26774.23    553.07 o 
  11   2   9   140000.17   141319.23   2599.86 o 
  12   2   9     8375.65     8422.92    261.09 o 
  13   2   9    45657.46    45100.01    971.58 o 
  14   2   9     7131.15     6196.73    263.69 o 
  15   2   9    17371.72    16555.41    418.96 o 
  16   2   9      403.60      131.45    150.22 o 
  17   2   9     1862.47     1576.37    174.30 o 
  18   2   9      391.60      329.41    168.07 o 
  19   2   9     7448.94     7125.75    311.94 o 
  20   2   9      751.63      643.15    182.43 o 
  21   2   9     5499.96     6024.18    628.39 o 
 -24   3   9      337.82      341.79    237.95 o 
 -23   3   9     1413.12     1617.76    253.31 o 
 -22   3   9     4077.59     3644.85    287.69 o 
 -21   3   9     6902.19     6512.63    369.78 o 
 -20   3   9     5887.34     5562.41    328.90 o 
 -19   3   9     5744.93     5667.17    265.86 o 
 -18   3   9      464.62      477.52    148.64 o 
 -17   3   9    28310.01    27570.45    589.84 o 
 -16   3   9       54.43       37.56    117.35 o 
 -15   3   9    63740.04    63475.44   1081.62 o 
 -14   3   9     3987.94     3920.40    178.68 o 
 -13   3   9    58932.55    58950.57   1118.11 o 
 -12   3   9    14960.87    14968.40    299.60 o 
 -11   3   9    41662.39    42153.53    716.71 o 
 -10   3   9     6157.41     6477.90    168.61 o 
  -9   3   9    55205.04    56665.16    940.88 o 
  -8   3   9     7049.64     7479.65    138.79 o 
  -7   3   9   136268.72   138124.06   1884.78 o 
  -6   3   9    12700.44    13460.09    198.97 o 
  -5   3   9   176171.88   177711.16   2627.40 o 
  -4   3   9    13270.25    13021.16    219.34 o 
  -3   3   9   147967.33   153614.30   2272.34 o 
  -2   3   9    20129.46    20105.61    318.14 o 
  -1   3   9    55993.89    57585.78    864.33 o 
   0   3   9    35105.67    35605.60    543.92 o 
   1   3   9    55970.00    55978.13    843.02 o 
   2   3   9     4231.01     3954.26    105.83 o 
   3   3   9    37345.48    36145.69    610.07 o 
   4   3   9       57.09       12.83     60.29 o 
   5   3   9    27118.48    27064.02    527.93 o 
   6   3   9     1121.01      910.46     87.96 o 
   7   3   9     2972.46     2781.97    134.89 o 
   8   3   9     1214.73      943.57    103.47 o 
   9   3   9     3330.22     3169.60    161.57 o 
  10   3   9      209.96       -0.86    113.26 o 
  11   3   9    15717.77    15617.98    495.75 o 
  12   3   9     4429.44     3852.64    202.97 o 
  13   3   9    11756.63    10989.73    312.73 o 
  14   3   9      969.24      528.96    144.16 o 
  15   3   9     2006.79     1355.61    162.63 o 
  16   3   9     2546.37     2125.32    182.57 o 
  17   3   9    10159.12     9723.50    334.84 o 
  18   3   9     3313.40     3113.91    245.96 o 
  19   3   9    23796.42    22409.72    888.06 o 
  20   3   9     8989.97     9380.55    805.76 o 
  21   3   9    15619.36    15918.84    832.49 o 
 -23   4   9    24406.51    23384.00   1004.64 o 
 -22   4   9      816.94      661.20    239.88 o 
 -21   4   9    20102.86    19156.10    576.42 o 
 -20   4   9       88.82     -186.71    253.79 o 
 -19   4   9    24376.16    22884.80    624.16 o 
 -18   4   9     5017.30     4873.40    241.54 o 
 -17   4   9    31709.37    30587.96    572.89 o 
 -16   4   9    10720.35    10678.81    274.74 o 
 -15   4   9    15226.01    15317.21    332.49 o 
 -14   4   9     7179.45     6734.03    217.94 o 
 -13   4   9    10258.86    10022.11    268.19 o 
 -12   4   9      317.76      159.97     88.99 o 
 -11   4   9     7739.25     7766.08    191.25 o 
 -10   4   9        6.41        0.93     72.76 o 
  -9   4   9     6632.70     6697.90    154.23 o 
  -8   4   9      838.54      777.68     57.39 o 
  -7   4   9     1470.46     1723.88     68.33 o 
  -6   4   9     1141.98     1212.61     58.32 o 
  -5   4   9    21338.87    21019.45    333.53 o 
  -4   4   9    16391.75    16492.94    267.28 o
[truncated: 285,552 more chars]
